# Supplementary material for: Microbial recognition by GEF-H1 controls IKKε mediated activation of IRF5
Source: Nat Commun. 2019 Mar 22;10:1349. doi: 10.1038/s41467-019-09283-x (PMC6430831; doi:10.1038/s41467-019-09283-x)
Supplement: Supplementary file 4 — Supplementary Data 1 [file 41467_2019_9283_MOESM4_ESM.xlsx]

## Sheet: Cluster 1 (422genes)
Probe	Chromosome	Start	End	Probe Strand	Index	Feature	ID	Description	Feature Strand	Type	Orientation	Distance	WT NT	WT MDP	Arhgef2-/- MDP	Irf5-/- MDP
Ngp	9	110419747	110423012	+	421	Ngp-201	ENSMUST00000035061	neutrophilic granule protein [Source:MGI Symbol;Acc:MGI:105983]	+	mRNA	overlapping	0	7.84425	9.54144	7.34548	7.99978
Foxs1	2	152931898	152933208	-	420	Foxs1-201	ENSMUST00000099200	forkhead box S1 [Source:MGI Symbol;Acc:MGI:95546]	-	mRNA	overlapping	0	-2.84277	0.942832	-3.89303	-2.39642
Ngf	3	102469919	102521013	+	419						Not found	0	-2.97429	1.98102	-4.63	-2.71513
Fkbp11	15	98724373	98728198	-	418	Fkbp11-201	ENSMUST00000003445	FK506 binding protein 11 [Source:MGI Symbol;Acc:MGI:1913370]	-	mRNA	overlapping	0	-1.74458	-0.150982	-1.98936	-1.63017
Dbn1	13	55473429	55488111	-	417	Dbn1-203	ENSMUST00000109923	drebrin 1 [Source:MGI Symbol;Acc:MGI:1931838]	-	mRNA	overlapping	0	-0.661072	2.17627	-1.16005	-0.554166
Pdlim7	13	55495795	55513676	-	416						Not found	0	3.00693	4.78562	2.55286	3.03496
Tead3	17	28331671	28350805	-	415						Not found	0	-2.57061	-0.206497	-3.26152	-2.60393
Lmod1	1	135324807	135368065	+	414	Lmod1-201	ENSMUST00000059352	leiomodin 1 (smooth muscle) [Source:MGI Symbol;Acc:MGI:2135671]	+	mRNA	overlapping	0	-3.34277	1.10575	-4.63	-3.30009
Mmp2	8	92827291	92853420	+	413	Mmp2-201	ENSMUST00000034187	matrix metallopeptidase 2 [Source:MGI Symbol;Acc:MGI:97009]	+	mRNA	overlapping	0	1.05606	3.57159	0.478374	1.0155
Ncam1	9	49502136	49798925	-	412	Ncam1-204	ENSMUST00000193547	neural cell adhesion molecule 1 [Source:MGI Symbol;Acc:MGI:97281]	-	mRNA	overlapping	0	0.401815	2.2926	-0.246642	0.21386
Pmepa1	2	173224458	173276533	-	411	Pmepa1-201	ENSMUST00000036248	prostate transmembrane protein, androgen induced 1 [Source:MGI Symbol;Acc:MGI:1929600]	-	mRNA	overlapping	0	0.446884	3.45968	-0.347183	0.157847
1700020L24Rik	11	83437677	83441233	+	410	1700020L24Rik-201	ENSMUST00000037378	RIKEN cDNA 1700020L24 gene [Source:MGI Symbol;Acc:MGI:1913580]	+	mRNA	overlapping	0	0.00686757	1.33355	-0.726679	-0.0383118
Slco4a1	2	180456245	180474867	+	409	Slco4a1-202	ENSMUST00000038259	solute carrier organic anion transporter family, member 4a1 [Source:MGI Symbol;Acc:MGI:1351866]	+	mRNA	overlapping	0	0.915076	2.18654	0.301836	0.927828
Pram1	17	33638056	33645706	+	408	Pram1-201	ENSMUST00000052079	PML-RAR alpha-regulated adaptor molecule 1 [Source:MGI Symbol;Acc:MGI:3576625]	+	mRNA	overlapping	0	3.57337	4.87451	2.90599	3.43374
Sertad4	1	192844488	192855756	-	407	Sertad4-204	ENSMUST00000155579	SERTA domain containing 4 [Source:MGI Symbol;Acc:MGI:2443496]	-	mRNA	overlapping	0	-2.38933	0.750785	-4.054	-2.84665
Mical2	7	112225856	112355194	+	406	Mical2-202	ENSMUST00000050149	microtubule associated monooxygenase, calponin and LIM domain containing 2 [Source:MGI Symbol;Acc:MGI:2444947]	+	mRNA	overlapping	0	4.04901	5.12646	3.95963	4.37933
Arhgef25	10	127182525	127190083	-	405						Not found	0	-2.13526	0.460215	-2.39303	-1.34665
Il11	7	4772373	4782857	-	404						Not found	0	-4.71126	-0.696943	-5.13	-3.47242
Jdp2	12	85599027	85639878	+	403	Jdp2-203	ENSMUST00000177587	Jun dimerization protein 2 [Source:MGI Symbol;Acc:MGI:1932093]	+	mRNA	overlapping	0	3.32347	4.82611	3.2265	3.74099
Fn1	1	71585520	71653200	-	402						Not found	0	4.98361	7.83984	4.72377	5.79421
Trem1	17	48232768	48246924	+	401						Not found	0	0.215398	1.8287	-0.0455933	0.425513
Lcn2	2	32384633	32388252	-	400						Not found	0	6.11547	7.98996	5.83845	6.37994
Hells	19	38930915	38971051	+	399	Hells-201	ENSMUST00000025965	helicase, lymphoid specific [Source:MGI Symbol;Acc:MGI:106209]	+	mRNA	overlapping	0	3.63857	4.42002	3.49359	3.77729
Fam57a	11	76179671	76214827	+	398	Fam57a-202	ENSMUST00000127340	family with sequence similarity 57, member A [Source:MGI Symbol;Acc:MGI:2151840]	+	mRNA	overlapping	0	1.32418	1.8287	1.26454	1.41748
Serpinf1	11	75409769	75422701	-	397	Serpinf1-201	ENSMUST00000000769	serine (or cysteine) peptidase inhibitor, clade F, member 1 [Source:MGI Symbol;Acc:MGI:108080]	-	mRNA	overlapping	0	1.62554	4.7726	1.37071	2.19775
Adgb	10	10335703	10472326	-	396						Not found	0	0.558484	1.54475	0.481063	0.703421
Whrn	4	63414910	63495991	-	395						Not found	0	-1.84277	0.417972	-2.0318	-1.31145
S100a8	3	90668978	90670035	+	394	S100a8-201	ENSMUST00000069927	S100 calcium binding protein A8 (calgranulin A) [Source:MGI Symbol;Acc:MGI:88244]	+	mRNA	overlapping	0	7.36523	9.58598	7.29896	7.86901
Tnfsf9	17	57105385	57107757	+	393	Tnfsf9-201	ENSMUST00000039490	tumor necrosis factor (ligand) superfamily, member 9 [Source:MGI Symbol;Acc:MGI:1101058]	+	mRNA	overlapping	0	1.28651	2.45375	0.751284	1.42551
Cryab	9	50751325	50756636	+	392	Cryab-206	ENSMUST00000217475	crystallin, alpha B [Source:MGI Symbol;Acc:MGI:88516]	+	mRNA	overlapping	0	-1.50186	0.243735	-2.10055	-1.18568
Tuba8	6	121210696	121226854	+	391	Tuba8-201	ENSMUST00000032233	tubulin, alpha 8 [Source:MGI Symbol;Acc:MGI:1858225]	+	mRNA	overlapping	0	-1.00186	0.486448	-1.4113	-0.700257
Gm9733	3	15296551	15332302	-	390	Gm9733-201	ENSMUST00000108361	predicted gene 9733 [Source:MGI Symbol;Acc:MGI:3780136]	-	mRNA	overlapping	0	-0.68181	0.979979	-1.21778	-0.235451
Klf5	14	99298691	99313405	+	389	Klf5-201	ENSMUST00000005279	Kruppel-like factor 5 [Source:MGI Symbol;Acc:MGI:1338056]	+	mRNA	overlapping	0	-1.77813	-0.29871	-3.26152	-1.81145
Nfe2	15	103248212	103258403	-	388						Not found	0	1.5784	3.42951	1.81873	2.23857
Has2	15	56665627	56694539	-	387	Has2-201	ENSMUST00000050544	hyaluronan synthase 2 [Source:MGI Symbol;Acc:MGI:107821]	-	mRNA	overlapping	0	-4.34277	0.600268	-3.76152	-2.50761
Tmem119	5	113793729	113800516	-	386	Tmem119-201	ENSMUST00000067853	transmembrane protein 119 [Source:MGI Symbol;Acc:MGI:2385228]	-	mRNA	overlapping	0	-0.262838	1.4443	-0.100552	0.300969
Gm5148	3	37714190	37724490	-	385						Not found	0	-5.28726	-4.47291	-5.206	-4.9521
Fam96b	8	104639838	104641965	-	384	Fam96b-203	ENSMUST00000164884	family with sequence similarity 96, member B [Source:MGI Symbol;Acc:MGI:1915773]	-	mRNA	overlapping	0	4.08042	5.16703	4.16738	4.48877
Clec11a	7	44302687	44306902	-	383	Clec11a-201	ENSMUST00000004587	C-type lectin domain family 11, member a [Source:MGI Symbol;Acc:MGI:1298219]	-	mRNA	overlapping	0	-1.84277	-0.0153943	-1.69687	-1.1714
1810055G02Rik	19	3708333	3717881	+	382	1810055G02Rik-201	ENSMUST00000039048	RIKEN cDNA 1810055G02 gene [Source:MGI Symbol;Acc:MGI:1919306]	+	mRNA	overlapping	0	2.80022	4.15712	2.8589	3.31875
Tmem171	13	98686235	98694834	-	381	Tmem171-201	ENSMUST00000064347	transmembrane protein 171 [Source:MGI Symbol;Acc:MGI:2685751]	-	mRNA	overlapping	0	3.86813	5.31421	3.96507	4.42873
Lmo4	3	144188530	144205220	-	380	Lmo4-201	ENSMUST00000120539	LIM domain only 4 [Source:MGI Symbol;Acc:MGI:109360]	-	mRNA	overlapping	0	5.1207	6.2563	5.15602	5.51469
Gcnt2	13	40859754	40960892	+	379						Not found	0	0.564117	2.0456	0.630801	1.39874
Snai1	2	167538195	167542814	+	378	Snai1-201	ENSMUST00000052631	snail family zinc finger 1 [Source:MGI Symbol;Acc:MGI:98330]	+	mRNA	overlapping	0	-4.13526	0.340057	-4.054	-1.71513
Olfm4	14	80000302	80021930	+	377	Olfm4-201	ENSMUST00000088735	olfactomedin 4 [Source:MGI Symbol;Acc:MGI:2685142]	+	mRNA	overlapping	0	1.77648	2.65973	1.82532	2.21074
Vpreb3	10	75943057	75949657	+	376						Not found	0	-5.28726	-1.29871	-5.13	-3.30009
Dynlt1a	17	6310547	6317474	-	375	Dynlt1a-201	ENSMUST00000169415	dynein light chain Tctex-type 1A [Source:MGI Symbol;Acc:MGI:3807506]	-	mRNA	overlapping	0	1.32567	2.9269	1.41726	2.02924
Sertm1	3	54897068	54915887	-	374						Not found	0	-0.520846	2.12041	-0.469035	0.67336
Gm9833	3	10088110	10092565	+	373	Gm9833-201	ENSMUST00000061419	predicted gene 9833 [Source:MGI Symbol;Acc:MGI:3641855]	+	mRNA	overlapping	0	-0.661072	0.264056	-0.542814	-0.185683
Epdr1	13	19591706	19619927	-	372						Not found	0	-0.854134	0.915439	-0.647107	0.0938584
Map7	10	20148471	20281590	+	371						Not found	0	-1.2413	0.180501	-1.10055	-0.507611
Inhba	13	16011851	16031621	+	370	Inhba-201	ENSMUST00000042603	inhibin beta-A [Source:MGI Symbol;Acc:MGI:96570]	+	mRNA	overlapping	0	1.266	4.41004	1.11579	2.55251
Polr2j	5	136116631	136122947	+	369	Polr2j-201	ENSMUST00000041366	polymerase (RNA) II (DNA directed) polypeptide J [Source:MGI Symbol;Acc:MGI:109582]	+	mRNA	overlapping	0	4.39068	5.59048	4.34423	4.91962
Myc	15	61985391	61990374	+	368						Not found	0	3.43244	5.01224	3.32532	4.23938
Cdr2l	11	115381916	115396132	+	367	Cdr2l-201	ENSMUST00000053288	cerebellar degeneration-related protein 2- like [Source:MGI Symbol;Acc:MGI:2684867]	+	mRNA	overlapping	0	-1.61306	0.69718	-2.10055	-0.671399
Bag2	1	33745484	33757795	-	366	Bag2-201	ENSMUST00000044691	BCL2-associated athanogene 2 [Source:MGI Symbol;Acc:MGI:1891254]	-	mRNA	overlapping	0	0.578401	1.86553	0.371877	1.1084
St5	7	109523911	109703605	-	365						Not found	0	-0.895365	0.70129	-1.11882	-0.302916
Hbegf	18	36504929	36515805	-	364	Hbegf-201	ENSMUST00000025363	heparin-binding EGF-like growth factor [Source:MGI Symbol;Acc:MGI:96070]	-	mRNA	overlapping	0	-0.939097	2.10497	-0.499735	1.44471
Ppan	9	20888175	20892178	+	363	Ppan-201	ENSMUST00000004203	peter pan homolog (Drosophila) [Source:MGI Symbol;Acc:MGI:2178445]	+	mRNA	overlapping	0	3.02112	4.14105	3.18347	3.86288
Taf4b	18	14783245	14900359	+	362	Taf4b-201	ENSMUST00000169862	TATA-box binding protein associated factor 4b [Source:MGI Symbol;Acc:MGI:2152345]	+	mRNA	overlapping	0	0.411123	1.33723	0.513857	1.09691
Dynlrb1	2	155236533	155250277	+	361						Not found	0	5.94296	7.43164	6.08159	7.04189
Myo19	11	84880148	84911226	+	360	Myo19-202	ENSMUST00000093969	myosin XIX [Source:MGI Symbol;Acc:MGI:1913446]	+	mRNA	overlapping	0	1.15863	2.33935	1.26984	1.91383
Clip3	7	30291728	30308367	+	359						Not found	0	-3.84277	0.717501	-3.554	-0.671399
Ccne2	4	11191351	11204779	+	358						Not found	0	3.15863	3.95242	3.19856	3.71483
Cd276	9	58524298	58555437	-	357	Cd276-202	ENSMUST00000165365	CD276 antigen [Source:MGI Symbol;Acc:MGI:2183926]	-	mRNA	overlapping	0	2.22636	3.91948	2.22461	3.33103
Snrpf	10	93583029	93589706	-	356	Snrpf-201	ENSMUST00000020203	small nuclear ribonucleoprotein polypeptide F [Source:MGI Symbol;Acc:MGI:1917128]	-	mRNA	overlapping	0	3.91803	4.97463	3.96708	4.73696
Fkbp14	6	54577604	54597308	-	355						Not found	0	-1.18181	-0.124748	-1.19687	-0.406142
Rps26	10	128624534	128626747	-	354						Not found	0	7.49229	8.73237	7.34715	8.29706
Tmeff1	4	48585174	48663131	+	353	Tmeff1-201	ENSMUST00000030032	transmembrane protein with EGF-like and two follistatin-like domains 1 [Source:MGI Symbol;Acc:MGI:1926810]	+	mRNA	overlapping	0	-1.70007	1.56525	-1.9206	0.500793
Zfp296	7	19577287	19580656	+	352	Zfp296-201	ENSMUST00000108453	zinc finger protein 296 [Source:MGI Symbol;Acc:MGI:1926956]	+	mRNA	overlapping	0	-1.63526	-0.599435	-2.24664	-1.09965
Sox12	2	152393611	152398063	-	351	Sox12-202	ENSMUST00000182625	SRY (sex determining region Y)-box 12 [Source:MGI Symbol;Acc:MGI:98360]	-	mRNA	overlapping	0	-0.788512	0.486448	-1.5318	0.0655667
Mns1	9	72438011	72462025	+	350						Not found	0	1.41532	2.3189	0.511931	2.03612
G0s2	1	193272161	193273217	-	349	G0s2-201	ENSMUST00000009777	G0/G1 switch gene 2 [Source:MGI Symbol;Acc:MGI:1316737]	-	mRNA	overlapping	0	-0.813327	0.506411	-1.20378	0.346068
Trmt61a	12	111678105	111683902	+	348	Trmt61a-201	ENSMUST00000084947	tRNA methyltransferase 61A [Source:MGI Symbol;Acc:MGI:2443487]	+	mRNA	overlapping	0	1.82937	2.78958	2.34191	2.1598
S100a16	3	90537254	90543151	+	347						Not found	0	-3.63526	0.533635	-1.4206	-2.17613
Gata2	6	88193891	88207032	+	346	Gata2-202	ENSMUST00000170089	GATA binding protein 2 [Source:MGI Symbol;Acc:MGI:95662]	+	mRNA	overlapping	0	-2.9391	0.993772	-0.80607	-1.40941
Aldh1l2	10	83487450	83534140	-	345	Aldh1l2-201	ENSMUST00000020497	aldehyde dehydrogenase 1 family, member L2 [Source:MGI Symbol;Acc:MGI:2444680]	-	mRNA	overlapping	0	-1.70007	1.16773	-0.470288	-0.639129
Cxcl12	6	117168535	117181367	+	344						Not found	0	0.191167	3.37656	1.80377	1.44734
Cav1	6	17306335	17341452	+	343						Not found	0	1.05687	3.88817	2.41671	2.14008
Ptprcap	19	4154606	4156751	+	342	Ptprcap-201	ENSMUST00000061086	protein tyrosine phosphatase, receptor type, C polypeptide-associated protein [Source:MGI Symbol;Acc:MGI:97811]	+	mRNA	overlapping	0	-3.18181	1.18819	-1.12812	-1.44297
Ppm1n	7	19276805	19280064	-	341	Ppm1n-201	ENSMUST00000032560	protein phosphatase, Mg2+/Mn2+ dependent, 1N (putative) [Source:MGI Symbol;Acc:MGI:2142330]	-	mRNA	overlapping	0	-3.05029	0.0258367	-1.56536	-1.81145
C3	17	57203970	57228136	-	340	C3-201	ENSMUST00000024988	complement component 3 [Source:MGI Symbol;Acc:MGI:88227]	-	mRNA	overlapping	0	7.46558	10.0113	8.68448	8.58074
Crip2	12	113140236	113145506	+	339	Crip2-201	ENSMUST00000084882	cysteine rich protein 2 [Source:MGI Symbol;Acc:MGI:1915587]	+	mRNA	overlapping	0	-0.757812	1.81861	0.410632	0.328601
Col6a3	1	90765923	90843971	-	338	Col6a3-208	ENSMUST00000188587	collagen, type VI, alpha 3 [Source:MGI Symbol;Acc:MGI:88461]	-	mRNA	overlapping	0	1.22892	4.47025	2.9597	2.62167
Fam129c	8	71597648	71607936	+	337	Fam129c-208	ENSMUST00000143662	family with sequence similarity 129, member C [Source:MGI Symbol;Acc:MGI:3686743]	+	mRNA	overlapping	0	-0.523254	1.52322	0.492381	0.0806828
Arhgef5	6	43265582	43289320	+	336	Arhgef5-201	ENSMUST00000031750	Rho guanine nucleotide exchange factor (GEF) 5 [Source:MGI Symbol;Acc:MGI:1858952]	+	mRNA	overlapping	0	-2.13526	1.03277	-0.565358	-1.13913
Col3a1	1	45311538	45349706	+	335	Col3a1-201	ENSMUST00000087883	collagen, type III, alpha 1 [Source:MGI Symbol;Acc:MGI:88453]	+	mRNA	overlapping	0	1.7287	5.06737	3.15661	2.69542
Ly6c2	15	75108158	75111970	-	334						Not found	0	3.29002	5.17833	4.09061	3.86977
Col16a1	4	130047840	130099283	+	333						Not found	0	-0.939097	2.3018	0.460991	0.0501271
Treml2	17	48300038	48312534	+	332	Treml2-201	ENSMUST00000170941	triggering receptor expressed on myeloid cells-like 2 [Source:MGI Symbol;Acc:MGI:2147038]	+	mRNA	overlapping	0	2.73986	4.45552	3.53706	3.24349
Hes1	16	30064384	30067796	+	331						Not found	0	-2.55029	-0.346723	-1.56536	-1.94987
Tnf	17	35199381	35202007	-	330	Tnf-201	ENSMUST00000025263	tumor necrosis factor [Source:MGI Symbol;Acc:MGI:104798]	-	mRNA	overlapping	0	3.16794	4.76107	3.86489	3.56004
Ppdpf	2	181187247	181188771	+	329	Ppdpf-201	ENSMUST00000016488	pancreatic progenitor cell differentiation and proliferation factor [Source:MGI Symbol;Acc:MGI:1913746]	+	mRNA	overlapping	0	4.59046	5.74901	4.98422	4.93331
Ccdc102a	8	94902869	94918098	-	328	Ccdc102a-201	ENSMUST00000077955	coiled-coil domain containing 102A [Source:MGI Symbol;Acc:MGI:2686927]	-	mRNA	overlapping	0	-2.07061	-0.277175	-1.4113	-1.49274
Cd248	19	5068078	5070637	+	327	Cd248-201	ENSMUST00000070630	CD248 antigen, endosialin [Source:MGI Symbol;Acc:MGI:1917695]	+	mRNA	overlapping	0	-2.97429	0.408809	-1.76152	-2.00761
Pgf	12	85166635	85177790	-	326	Pgf-204	ENSMUST00000223220	placental growth factor [Source:MGI Symbol;Acc:MGI:105095]	-	mRNA	overlapping	0	-2.84277	0.944784	-1.4113	-1.71513
Pcolce	5	137605103	137613784	-	325						Not found	0	0.0341129	2.84804	1.07822	0.864805
Mylk	16	34745210	35002420	+	324						Not found	0	0.0341129	2.61041	0.753357	0.927828
Sgce	6	4674350	4747207	-	323						Not found	0	-3.05029	0.286253	-2.15032	-1.90941
Pdgfrb	18	61045150	61085061	+	322	Pdgfrb-201	ENSMUST00000025522	platelet derived growth factor receptor, beta polypeptide [Source:MGI Symbol;Acc:MGI:97531]	+	mRNA	overlapping	0	0.558484	3.58846	1.47567	1.49098
Dot1l	10	80755206	80795461	+	321	Dot1l-201	ENSMUST00000105336	DOT1-like, histone H3 methyltransferase (S. cerevisiae) [Source:MGI Symbol;Acc:MGI:2143886]	+	mRNA	overlapping	0	6.07938	7.38247	6.45804	6.46837
Col5a3	9	20770050	20815067	-	320	Col5a3-201	ENSMUST00000004201	collagen, type V, alpha 3 [Source:MGI Symbol;Acc:MGI:1858212]	-	mRNA	overlapping	0	-0.46533	3.02284	0.55951	0.562164
Dpysl3	18	43320979	43438286	-	319	Dpysl3-204	ENSMUST00000121805	dihydropyrimidinase-like 3 [Source:MGI Symbol;Acc:MGI:1349762]	-	mRNA	overlapping	0	-0.00656143	3.65182	1.02088	1.11477
Hic1	11	75164565	75169519	-	318	Hic1-201	ENSMUST00000055619	hypermethylated in cancer 1 [Source:MGI Symbol;Acc:MGI:1338010]	-	mRNA	overlapping	0	-4.13526	0.243735	-2.89303	-2.71513
Ptk7	17	46564451	46629504	-	317	Ptk7-201	ENSMUST00000044442	PTK7 protein tyrosine kinase 7 [Source:MGI Symbol;Acc:MGI:1918711]	-	mRNA	overlapping	0	-1.25781	2.6037	-0.308071	-0.192933
Ocstamp	2	165393760	165400405	-	316	Ocstamp-201	ENSMUST00000029213	osteoclast stimulatory transmembrane protein [Source:MGI Symbol;Acc:MGI:1921864]	-	mRNA	overlapping	0	-1.59152	1.61543	-0.824282	-0.756361
Mast4	13	102732486	103334497	-	315						Not found	0	-1.2413	1.71616	-0.469035	-0.46388
Amotl1	9	14541966	14645056	-	314						Not found	0	-0.328821	2.25007	0.370705	0.40088
Fgr	4	132974095	133001910	+	313						Not found	0	4.27433	5.67315	4.6168	4.72557
Smoc2	17	14279506	14404790	+	312	Smoc2-201	ENSMUST00000024660	SPARC related modular calcium binding 2 [Source:MGI Symbol;Acc:MGI:1929881]	+	mRNA	overlapping	0	-2.9391	1.67468	-1.8493	-1.60393
Olr1	6	129485244	129507165	-	311	Olr1-201	ENSMUST00000032265	oxidized low density lipoprotein (lectin- like) receptor 1 [Source:MGI Symbol;Acc:MGI:1261434]	-	mRNA	overlapping	0	-1.00656	0.725472	-0.608106	-0.485415
Rbfox2	15	77078990	77307053	-	310	Rbfox2-201	ENSMUST00000048145	RNA binding protein, fox-1 homolog (C. elegans) 2 [Source:MGI Symbol;Acc:MGI:1933973]	-	mRNA	overlapping	0	0.759919	2.26335	1.0747	1.19991
Ehd2	7	15946958	15967567	-	309	Ehd2-201	ENSMUST00000098799	EH-domain containing 2 [Source:MGI Symbol;Acc:MGI:2154274]	-	mRNA	overlapping	0	-0.269596	3.04167	0.45371	0.720052
Clec4e	6	123281789	123289870	-	308	Clec4e-201	ENSMUST00000032239	C-type lectin domain family 4, member e [Source:MGI Symbol;Acc:MGI:1861232]	-	mRNA	overlapping	0	5.21189	6.16263	5.40846	5.43415
Il1f9	2	24186476	24193568	+	307	Il1f9-201	ENSMUST00000057567	interleukin 1 family, member 9 [Source:MGI Symbol;Acc:MGI:2449929]	+	mRNA	overlapping	0	0.0206188	1.99183	0.391894	0.539647
Khdrbs3	15	68928420	69093512	+	306	Khdrbs3-201	ENSMUST00000022954	KH domain containing, RNA binding, signal transduction associated 3 [Source:MGI Symbol;Acc:MGI:1313312]	+	mRNA	overlapping	0	-3.47429	0.241154	-2.67655	-2.23545
Eya2	2	165595032	165771727	+	305						Not found	0	-3.91878	0.327551	-2.96904	-2.42265
Timp1	X	20870166	20874735	+	304						Not found	0	1.33902	5.75912	2.24514	2.98602
Plod2	9	92542223	92608428	+	303	Plod2-201	ENSMUST00000070522	procollagen lysine, 2-oxoglutarate 5- dioxygenase 2 [Source:MGI Symbol;Acc:MGI:1347007]	+	mRNA	overlapping	0	-0.220394	2.43386	0.299682	0.722104
Fat1	8	44935447	45052257	+	302	Fat1-205	ENSMUST00000191428	FAT atypical cadherin 1 [Source:MGI Symbol;Acc:MGI:109168]	+	mRNA	overlapping	0	1.03411	3.90258	1.58957	1.8791
Cnn3	3	121426497	121458207	+	301	Cnn3-201	ENSMUST00000029773	calponin 3, acidic [Source:MGI Symbol;Acc:MGI:1919244]	+	mRNA	overlapping	0	0.418026	4.09241	1.11062	1.58047
Tpm2	4	43514711	43523765	-	300						Not found	0	0.492259	4.76787	1.18438	1.86983
Lrrc32	7	98489283	98502181	+	299						Not found	0	0.0736709	2.13834	0.888469	1.03191
Mrc2	11	105292643	105351139	+	298						Not found	0	0.0302031	2.09623	0.864422	0.981028
Ebf1	11	44617317	45008091	+	297	Ebf1-201	ENSMUST00000081265	early B cell factor 1 [Source:MGI Symbol;Acc:MGI:95275]	+	mRNA	overlapping	0	-3.13526	1.39327	-1.28055	-1.01897
Csf2ra	19	61224402	61228418	-	296	Csf2ra-201	ENSMUST00000076046	colony stimulating factor 2 receptor, alpha, low-affinity (granulocyte-macrophage) [Source:MGI Symbol;Acc:MGI:1339754]	-	mRNA	overlapping	0	7.66344	8.68902	8.07418	8.11347
Ccl22	8	94745590	94751699	+	295	Ccl22-201	ENSMUST00000034231	chemokine (C-C motif) ligand 22 [Source:MGI Symbol;Acc:MGI:1306779]	+	mRNA	overlapping	0	0.542971	4.38206	2.13461	2.28854
Pdk4	6	5483351	5496309	-	294	Pdk4-201	ENSMUST00000019721	pyruvate dehydrogenase kinase, isoenzyme 4 [Source:MGI Symbol;Acc:MGI:1351481]	-	mRNA	overlapping	0	-1.64662	0.741154	-0.631252	-0.570377
Bmp1	14	70474557	70520260	-	293	Bmp1-201	ENSMUST00000022693	bone morphogenetic protein 1 [Source:MGI Symbol;Acc:MGI:88176]	-	mRNA	overlapping	0	0.550633	3.70955	1.89945	2.0825
Pth1r	9	110722085	110747145	-	292						Not found	0	-3.71126	0.0714106	-2.06536	-1.84665
Bgn	X	73483602	73495933	+	291	Bgn-201	ENSMUST00000033741	biglycan [Source:MGI Symbol;Acc:MGI:88158]	+	mRNA	overlapping	0	3.07101	6.6893	4.42203	4.7324
Nnmt	9	48591877	48605153	-	290	Nnmt-201	ENSMUST00000034808	nicotinamide N-methyltransferase [Source:MGI Symbol;Acc:MGI:1099443]	-	mRNA	overlapping	0	-5.28726	-1.51355	-3.96903	-3.50761
Ltbp2	12	84783212	84876532	-	289	Ltbp2-201	ENSMUST00000002073	latent transforming growth factor beta binding protein 2 [Source:MGI Symbol;Acc:MGI:99502]	-	mRNA	overlapping	0	0.371755	3.46831	1.57602	1.94771
Slc7a5	8	121881150	121907694	-	288	Slc7a5-201	ENSMUST00000045557	solute carrier family 7 (cationic amino acid transporter, y+ system), member 5 [Source:MGI Symbol;Acc:MGI:1298205]	-	mRNA	overlapping	0	1.7167	3.58689	2.4655	2.6467
Igfbp7	5	77349240	77408041	-	287	Igfbp7-201	ENSMUST00000046746	insulin-like growth factor binding protein 7 [Source:MGI Symbol;Acc:MGI:1352480]	-	mRNA	overlapping	0	0.88489	4.72297	2.42901	2.75245
Rbpms2	9	65629648	65660528	+	286	Rbpms2-202	ENSMUST00000169003	RNA binding protein with multiple splicing 2 [Source:MGI Symbol;Acc:MGI:1919223]	+	mRNA	overlapping	0	-2.84277	1.36634	-1.01559	-0.538312
Prrx1	1	163245119	163313710	-	285	Prrx1-201	ENSMUST00000027878	paired related homeobox 1 [Source:MGI Symbol;Acc:MGI:97712]	-	mRNA	overlapping	0	-0.501862	2.52584	0.763408	1.11477
Tpm1	9	67022590	67049406	-	284	Tpm1-216	ENSMUST00000113707	tropomyosin 1, alpha [Source:MGI Symbol;Acc:MGI:98809]	-	mRNA	overlapping	0	6.18416	7.60811	6.7555	6.98508
Tnfrsf13c	15	82221744	82224339	-	283						Not found	0	-5.28726	0.179093	-3.054	-3.00761
Sema7a	9	57940112	57962865	+	282						Not found	0	0.694074	3.55664	1.9302	1.92757
Pdlim1	19	40221173	40271842	-	281						Not found	0	-0.728365	1.83935	0.238953	0.264549
Nedd4	9	72662346	72749852	+	280	Nedd4-201	ENSMUST00000034740	neural precursor cell expressed, developmentally down-regulated 4 [Source:MGI Symbol;Acc:MGI:97297]	+	mRNA	overlapping	0	2.18045	4.97746	3.18804	3.15962
P4ha3	7	100285520	100319699	+	279	P4ha3-201	ENSMUST00000057023	procollagen-proline, 2-oxoglutarate 4- dioxygenase (proline 4-hydroxylase), alpha polypeptide III [Source:MGI Symbol;Acc:MGI:2444049]	+	mRNA	overlapping	0	-2.97429	1.15474	-1.76152	-1.23545
Spsb1	4	149896283	149955043	-	278	Spsb1-201	ENSMUST00000038562	splA/ryanodine receptor domain and SOCS box containing 1 [Source:MGI Symbol;Acc:MGI:1921896]	-	mRNA	overlapping	0	-0.550293	2.1038	0.23093	0.530796
Nexn	3	152236982	152266350	-	277						Not found	0	-2.73158	0.706734	-1.74664	-1.34665
Csf1	3	107741048	107760469	-	276	Csf1-201	ENSMUST00000014743	colony stimulating factor 1 (macrophage) [Source:MGI Symbol;Acc:MGI:1339753]	-	mRNA	overlapping	0	2.58222	5.46686	3.47533	3.61819
Tm4sf1	3	57285611	57301988	-	275						Not found	0	-2.63526	1.02322	-1.46903	-1.28891
Tgfb2	1	186622792	186705989	-	274	Tgfb2-201	ENSMUST00000045288	transforming growth factor, beta 2 [Source:MGI Symbol;Acc:MGI:98726]	-	mRNA	overlapping	0	-2.23158	2.36	-0.696875	-0.478165
Grb10	11	11930508	12038683	-	273						Not found	0	-0.588877	2.34978	0.337911	0.539647
Cyp2s1	7	25802475	25816913	-	272	Cyp2s1-202	ENSMUST00000108395	cytochrome P450, family 2, subfamily s, polypeptide 1 [Source:MGI Symbol;Acc:MGI:1921384]	-	mRNA	overlapping	0	0.314801	2.72013	1.09561	1.25024
Schip1	3	68064802	68626481	+	271						Not found	0	-5.21126	-0.820907	-3.76152	-3.29113
Ddr2	1	169972307	170110762	-	270						Not found	0	-0.228365	2.0607	0.488739	0.749252
Tead2	7	45215753	45233644	+	269	Tead2-201	ENSMUST00000033060	TEA domain family member 2 [Source:MGI Symbol;Acc:MGI:104904]	+	mRNA	overlapping	0	-3.84277	-0.258846	-2.65032	-2.39642
Alpl	4	137741733	137796384	-	268	Alpl-201	ENSMUST00000030551	alkaline phosphatase, liver/bone/kidney [Source:MGI Symbol;Acc:MGI:87983]	-	mRNA	overlapping	0	-3.63526	0.20129	-2.35784	-2.07038
Snai2	16	14705852	14709395	+	267	Snai2-201	ENSMUST00000023356	snail family zinc finger 2 [Source:MGI Symbol;Acc:MGI:1096393]	+	mRNA	overlapping	0	-2.23158	0.828697	-1.15032	-0.94297
Aebp1	11	5861947	5872088	+	266	Aebp1-201	ENSMUST00000102923	AE binding protein 1 [Source:MGI Symbol;Acc:MGI:1197012]	+	mRNA	overlapping	0	0.618642	4.22776	1.85888	2.11219
Syde1	10	78584503	78591964	-	265	Syde1-201	ENSMUST00000040580	synapse defective 1, Rho GTPase, homolog 1 (C. elegans) [Source:MGI Symbol;Acc:MGI:1918959]	-	mRNA	overlapping	0	-2.23158	1.98645	-1.10659	-0.325909
Cbfa2t3	8	122625141	122699109	-	264	Cbfa2t3-203	ENSMUST00000127984	core-binding factor, runt domain, alpha subunit 2, translocated to, 3 (human) [Source:MGI Symbol;Acc:MGI:1338013]	-	mRNA	overlapping	0	0.812153	1.96021	1.10584	1.34837
1700071M16Rik	17	43588340	43592442	-	263						Not found	0	-5.28726	-4.47291	-5.13	-4.9521
Myb	10	21124935	21160984	-	262						Not found	0	1.11155	2.79034	1.49271	1.79974
Timp3	10	86300372	86349506	+	261	Timp3-201	ENSMUST00000020234	tissue inhibitor of metalloproteinase 3 [Source:MGI Symbol;Acc:MGI:98754]	+	mRNA	overlapping	0	0.792374	3.93494	1.4298	2.36474
Phlda1	10	111506286	111508645	+	260	Phlda1-201	ENSMUST00000164773	pleckstrin homology like domain, family A, member 1 [Source:MGI Symbol;Acc:MGI:1096880]	+	mRNA	overlapping	0	0.598547	1.9787	0.937321	1.27637
Slc6a13	6	121300227	121337733	+	259	Slc6a13-201	ENSMUST00000064580	solute carrier family 6 (neurotransmitter transporter, GABA), member 13 [Source:MGI Symbol;Acc:MGI:95629]	+	mRNA	overlapping	0	-2.02085	-0.591191	-1.67655	-1.28891
Wwtr1	3	57455649	57575910	-	258						Not found	0	-2.23158	1.08838	-1.37084	-0.538312
Cdh2	18	16588877	16809246	-	257	Cdh2-201	ENSMUST00000025166	cadherin 2 [Source:MGI Symbol;Acc:MGI:88355]	-	mRNA	overlapping	0	-1.55029	2.44026	-0.542814	0.477681
Cxcr2	1	74153989	74161246	+	256						Not found	0	1.5127	3.45253	2.00547	2.49456
Mtss1l	8	110721476	110741400	+	255	Mtss1l-201	ENSMUST00000052457	metastasis suppressor 1-like [Source:MGI Symbol;Acc:MGI:3039591]	+	mRNA	overlapping	0	-1.49255	1.10536	-0.748485	-0.188092
Gimap1	6	48739054	48743795	+	254						Not found	0	-0.939097	1.05904	0.21945	0.220737
Plekhn1	4	156221456	156234857	-	253						Not found	0	5.4814	6.45977	6.0674	6.04763
Pax5	4	44524757	44710487	-	252	Pax5-201	ENSMUST00000014174	paired box 5 [Source:MGI Symbol;Acc:MGI:97489]	-	mRNA	overlapping	0	-5.28726	0.865526	-1.4206	-1.57038
Rras2	7	114046782	114117781	-	251	Rras2-201	ENSMUST00000069449	related RAS viral (r-ras) oncogene 2 [Source:MGI Symbol;Acc:MGI:1914172]	-	mRNA	overlapping	0	1.16933	2.24091	1.87655	1.87841
Fap	2	62500943	62574075	-	250	Fap-202	ENSMUST00000102732	fibroblast activation protein [Source:MGI Symbol;Acc:MGI:109608]	-	mRNA	overlapping	0	-1.00656	0.233355	-0.203778	-0.220157
Ssc5d	7	4925785	4944826	+	249	Ssc5d-201	ENSMUST00000057612	scavenger receptor cysteine rich family, 5 domains [Source:MGI Symbol;Acc:MGI:3606211]	+	mRNA	overlapping	0	1.16806	3.33276	2.46228	2.57027
Tmem40	6	115729131	115762410	-	248						Not found	0	-1.36181	0.931006	0.0531621	0.105996
Ddr1	17	35681567	35704621	-	247						Not found	0	-2.84277	0.723487	-0.893033	-0.632398
Aldh1a2	9	71215789	71296243	+	246	Aldh1a2-201	ENSMUST00000034723	aldehyde dehydrogenase family 1, subfamily A2 [Source:MGI Symbol;Acc:MGI:107928]	+	mRNA	overlapping	0	-1.78504	0.471574	-0.556821	-0.449873
Slc1a3	15	8634124	8710764	-	245	Slc1a3-201	ENSMUST00000005493	solute carrier family 1 (glial high affinity glutamate transporter), member 3 [Source:MGI Symbol;Acc:MGI:99917]	-	mRNA	overlapping	0	-2.3279	0.970635	-0.696875	-0.518972
Ablim1	19	57032733	57314919	-	244						Not found	0	-3.47429	1.05654	-1.24664	-0.896415
E330023G01Rik	9	98748599	98820087	-	243	E330023G01Rik-201	ENSMUST00000186387	RIKEN cDNA E330023G01 gene [Source:MGI Symbol;Acc:MGI:5439421]	-	mRNA	overlapping	0	-4.13526	-0.395032	-2.24664	-1.99274
Pou2af1	9	51213708	51240080	+	242						Not found	0	-5.28726	-0.0153943	-2.554	-2.34665
Gpx8	13	113042759	113046386	-	241	Gpx8-201	ENSMUST00000022282	glutathione peroxidase 8 (putative) [Source:MGI Symbol;Acc:MGI:1916840]	-	mRNA	overlapping	0	-2.55029	1.34902	-0.476588	-0.393202
Lama4	10	38965515	39110188	+	240	Lama4-201	ENSMUST00000019992	laminin, alpha 4 [Source:MGI Symbol;Acc:MGI:109321]	+	mRNA	overlapping	0	-2.4391	1.34567	-0.439588	-0.342153
Acsl1	8	46471037	46536051	+	239	Acsl1-201	ENSMUST00000034046	acyl-CoA synthetase long-chain family member 1 [Source:MGI Symbol;Acc:MGI:102797]	+	mRNA	overlapping	0	5.53322	6.64234	6.092	6.05591
Il7	3	7569994	7613760	-	238						Not found	0	-1.55029	0.383789	-0.579814	-0.591167
Gfi1b	2	28609450	28621982	-	237	Gfi1b-204	ENSMUST00000164290	growth factor independent 1B [Source:MGI Symbol;Acc:MGI:1276578]	-	mRNA	overlapping	0	-2.55029	0.368782	-1.06536	-1.0954
Nupr1	7	126623249	126630861	-	236						Not found	0	3.0753	5.37999	4.13829	4.68291
F5	1	164151838	164220277	+	235	F5-201	ENSMUST00000086040	coagulation factor V [Source:MGI Symbol;Acc:MGI:88382]	+	mRNA	overlapping	0	0.507446	2.20317	1.33771	1.70342
Met	6	17463800	17573980	+	234	Met-203	ENSMUST00000115443	met proto-oncogene [Source:MGI Symbol;Acc:MGI:96969]	+	mRNA	overlapping	0	1.00252	3.48975	2.12264	2.77637
C130026I21Rik	1	84992690	85270566	-	233						Not found	0	1.05335	3.26566	2.05438	2.66903
Erdr1	Y	90784738	90816464	+	232						Not found	0	4.52339	6.02482	5.1797	5.49108
Bmx	X	164192842	164258193	-	231	Bmx-202	ENSMUST00000112265	BMX non-receptor tyrosine kinase [Source:MGI Symbol;Acc:MGI:1101778]	-	mRNA	overlapping	0	-1.27813	0.601838	-0.388539	-0.0452053
Gria3	X	41400854	41678601	+	230						Not found	0	0.16563	1.64391	0.84968	1.12754
Apex1	14	50924968	50927139	+	229	Apex1-201	ENSMUST00000049411	apurinic/apyrimidinic endonuclease 1 [Source:MGI Symbol;Acc:MGI:88042]	+	mRNA	overlapping	0	4.43128	5.1584	4.78339	4.87534
Antxr1	6	87133853	87335821	-	228						Not found	0	-0.0280958	2.45783	1.17251	1.45442
Mndal	1	173849126	173942491	-	227						Not found	0	6.4953	8.1782	7.27096	7.52962
Mettl1	10	127041414	127046365	+	226						Not found	0	1.3728	2.85862	2.03097	2.26229
Sulf1	1	12692277	12861192	+	225	Sulf1-202	ENSMUST00000177608	sulfatase 1 [Source:MGI Symbol;Acc:MGI:2138563]	+	mRNA	overlapping	0	-2.68181	1.38644	-0.849302	-0.216384
Hrh2	13	54192129	54236180	+	224						Not found	0	0.680333	2.49707	1.59618	1.88307
Tgtp1	11	48985327	48994172	-	223						Not found	0	-2.3279	0.00641122	-1.10055	-0.753714
Sp110	1	85576899	85598817	-	222	Sp110-201	ENSMUST00000093508	Sp110 nuclear body protein [Source:MGI Symbol;Acc:MGI:1923364]	-	mRNA	overlapping	0	6.21247	7.31662	6.7986	6.95177
Heg1	16	33684466	33771576	+	221	Heg1-205	ENSMUST00000152782	heart development protein with EGF-like domains 1 [Source:MGI Symbol;Acc:MGI:1924696]	+	mRNA	overlapping	0	-0.304366	1.7935	0.809963	1.08068
Htra1	7	130936111	130985660	+	220						Not found	0	-1.00656	2.16872	0.723537	1.09386
Ppic	18	53406341	53418007	-	219	Ppic-201	ENSMUST00000025419	peptidylprolyl isomerase C [Source:MGI Symbol;Acc:MGI:97751]	-	mRNA	overlapping	0	0.215398	2.9027	1.71394	2.07578
Ell2	13	75706757	75772364	+	218	Ell2-201	ENSMUST00000001583	elongation factor RNA polymerase II 2 [Source:MGI Symbol;Acc:MGI:2183438]	+	mRNA	overlapping	0	6.33989	7.53547	7.01984	7.18253
Ifi204	1	173747293	173766943	-	217						Not found	0	7.57823	9.11331	8.43419	8.66282
1110008P14Rik	2	32377097	32381938	-	216						Not found	0	3.91468	4.97567	4.17353	4.60911
Gadd45g	13	51846678	51848468	+	215	Gadd45g-201	ENSMUST00000021903	growth arrest and DNA-damage-inducible 45 gamma [Source:MGI Symbol;Acc:MGI:1346325]	+	mRNA	overlapping	0	3.08183	4.74425	3.47911	4.22409
Srm	4	148591503	148594993	+	214						Not found	0	2.77638	4.02887	3.10237	3.63996
Dancr	5	74093060	74095406	+	213	Dancr-204	ENSMUST00000132389	differentiation antagonizing non-protein coding RNA [Source:MGI Symbol;Acc:MGI:1917286]	+	mRNA	overlapping	0	-1.55029	-0.488239	-1.3493	-0.883648
Gimap6	6	48701582	48708225	-	212	Gimap6-201	ENSMUST00000053661	GTPase, IMAP family member 6 [Source:MGI Symbol;Acc:MGI:1918876]	-	mRNA	overlapping	0	-2.34277	-0.29871	-1.70378	-0.877348
Ccbe1	18	66045302	66302739	-	211						Not found	0	-2.75781	2.02562	-1.10659	0.492389
Sell	1	164061982	164084181	+	210	Sell-203	ENSMUST00000192047	selectin, lymphocyte [Source:MGI Symbol;Acc:MGI:98279]	+	mRNA	overlapping	0	2.1678	3.90531	2.74349	3.37441
Rangrf	11	68972484	68975185	-	209	Rangrf-207	ENSMUST00000150017	RAN guanine nucleotide release factor [Source:MGI Symbol;Acc:MGI:1889073]	-	mRNA	overlapping	0	0.218424	1.10184	0.545839	0.872333
Clec5a	6	40574894	40585821	-	208						Not found	0	4.30629	5.50841	4.74932	5.18279
B2m	2	122147686	122153083	+	207	B2m-201	ENSMUST00000102476	beta-2 microglobulin [Source:MGI Symbol;Acc:MGI:88127]	+	mRNA	overlapping	0	11.1907	13.029	11.9166	12.5043
Prkca	11	107933387	108343928	-	206	Prkca-201	ENSMUST00000059595	protein kinase C, alpha [Source:MGI Symbol;Acc:MGI:97595]	-	mRNA	overlapping	0	0.842025	2.47754	1.44318	1.86312
Cdh11	8	102632095	102785642	-	205	Cdh11-201	ENSMUST00000075190	cadherin 11 [Source:MGI Symbol;Acc:MGI:99217]	-	mRNA	overlapping	0	0.903152	3.64753	1.87829	2.69562
Fcrla	1	170917576	170927583	-	204	Fcrla-201	ENSMUST00000046322	Fc receptor-like A [Source:MGI Symbol;Acc:MGI:2138647]	-	mRNA	overlapping	0	-2.84277	-0.32373	-1.96903	-1.23545
Smoc1	12	81026808	81186414	+	203	Smoc1-202	ENSMUST00000110347	SPARC related modular calcium binding 1 [Source:MGI Symbol;Acc:MGI:1929878]	+	mRNA	overlapping	0	-2.25781	1.04135	-1.3001	-0.216384
Plk3	4	117128655	117133963	-	202	Plk3-201	ENSMUST00000076859	polo-like kinase 3 [Source:MGI Symbol;Acc:MGI:109604]	-	mRNA	overlapping	0	1.2036	3.01776	1.75053	2.37968
Padi4	4	140745865	140774236	-	201	Padi4-201	ENSMUST00000026381	peptidyl arginine deiminase, type IV [Source:MGI Symbol;Acc:MGI:1338898]	-	mRNA	overlapping	0	2.54422	4.0948	2.97047	3.44489
Sdc2	15	32920723	33034730	+	200	Sdc2-201	ENSMUST00000022871	syndecan 2 [Source:MGI Symbol;Acc:MGI:1349165]	+	mRNA	overlapping	0	-0.389329	2.52169	0.633251	1.33505
Mxra8	4	155839680	155844088	+	199						Not found	0	0.0143487	2.64469	0.87674	1.45776
Tln2	9	67217087	67559703	-	198	Tln2-202	ENSMUST00000040025	talin 2 [Source:MGI Symbol;Acc:MGI:1917799]	-	mRNA	overlapping	0	-0.583611	2.21028	0.00222231	-0.253714
Cd177	7	24743983	24760311	-	197	Cd177-201	ENSMUST00000063956	CD177 antigen [Source:MGI Symbol;Acc:MGI:1916141]	-	mRNA	overlapping	0	2.90711	4.33538	3.17597	3.04673
Lims2	18	31931325	31958619	+	196	Lims2-201	ENSMUST00000025254	LIM and senescent cell antigen like domains 2 [Source:MGI Symbol;Acc:MGI:2385067]	+	mRNA	overlapping	0	-0.308833	0.981833	-0.106589	-0.127945
Akap12	10	4266380	4359470	+	195	Akap12-201	ENSMUST00000045730	A kinase (PRKA) anchor protein (gravin) 12 [Source:MGI Symbol;Acc:MGI:1932576]	+	mRNA	overlapping	0	-0.939097	2.39823	-0.365392	-0.505736
Fermt2	14	45458792	45530118	-	194	Fermt2-201	ENSMUST00000045905	fermitin family member 2 [Source:MGI Symbol;Acc:MGI:2385001]	-	mRNA	overlapping	0	-0.177316	3.16271	0.244097	0.0501271
Srpx2	X	133908426	133932446	+	193						Not found	0	-0.96533	2.87364	-0.476588	-0.584866
Phldb2	16	45746243	45953598	-	192						Not found	0	-1.20007	2.05392	-0.717785	-0.877348
Lox	18	52516069	52529867	-	191	Lox-202	ENSMUST00000171470	lysyl oxidase [Source:MGI Symbol;Acc:MGI:96817]	-	mRNA	overlapping	0	1.98335	5.13113	2.52412	2.18496
Mzb1	18	35647266	35649367	-	190	Mzb1-201	ENSMUST00000025211	marginal zone B and B1 cell-specific protein 1 [Source:MGI Symbol;Acc:MGI:1917066]	-	mRNA	overlapping	0	-5.28726	-1.06701	-4.63	-4.9521
Enah	1	181896384	182019990	-	189						Not found	0	-0.00597229	3.36048	0.309963	0.466572
Tiam2	17	3326573	3519397	+	188	Tiam2-202	ENSMUST00000169838	T cell lymphoma invasion and metastasis 2 [Source:MGI Symbol;Acc:MGI:1344338]	+	mRNA	overlapping	0	-0.677316	1.01619	-0.464043	-0.46388
Siglecg	7	43408204	43418358	+	187	Siglecg-201	ENSMUST00000005592	sialic acid binding Ig-like lectin G [Source:MGI Symbol;Acc:MGI:2443630]	+	mRNA	overlapping	0	-0.463107	1.59395	-0.223108	-0.188092
Ndn	7	62346569	62350262	+	186	Ndn-201	ENSMUST00000038775	necdin [Source:MGI Symbol;Acc:MGI:97290]	+	mRNA	overlapping	0	-3.05029	-0.243498	-2.89303	-2.63913
Ghr	15	3317760	3583492	-	185						Not found	0	-2.25781	1.33553	-1.56536	-1.60393
Lhfp	3	53041528	53261679	+	184	Lhfp-201	ENSMUST00000059562	lipoma HMGIC fusion partner [Source:MGI Symbol;Acc:MGI:1920048]	+	mRNA	overlapping	0	-0.114426	2.55424	0.405061	0.388512
Zbtb32	7	30589681	30598909	-	183						Not found	0	-2.73158	0.036216	-2.26152	-2.23545
Rcn3	7	45082913	45092221	-	182	Rcn3-208	ENSMUST00000211352	reticulocalbin 3, EF-hand calcium binding domain [Source:MGI Symbol;Acc:MGI:1277122]	-	mRNA	overlapping	0	1.51277	3.33351	1.81018	1.87122
Bcar1	8	111710474	111743809	-	181	Bcar1-201	ENSMUST00000166232	breast cancer anti-estrogen resistance 1 [Source:MGI Symbol;Acc:MGI:108091]	-	mRNA	overlapping	0	-1.40554	2.17627	-0.845071	-0.756361
Tgfb1i1	7	128246812	128255699	+	180	Tgfb1i1-204	ENSMUST00000164710	transforming growth factor beta 1 induced transcript 1 [Source:MGI Symbol;Acc:MGI:102784]	+	mRNA	overlapping	0	-0.0502929	3.12617	0.443179	0.530796
Mogat2	7	99219084	99238619	-	179	Mogat2-201	ENSMUST00000064231	monoacylglycerol O-acyltransferase 2 [Source:MGI Symbol;Acc:MGI:2663253]	-	mRNA	overlapping	0	-0.434816	1.21214	-0.274787	-0.47997
Vcan	13	89655312	89742509	-	178	Vcan-203	ENSMUST00000109546	versican [Source:MGI Symbol;Acc:MGI:102889]	-	mRNA	overlapping	0	1.41622	2.3378	1.44583	1.35379
Col8a1	16	57624258	57754737	-	177	Col8a1-201	ENSMUST00000089332	collagen, type VIII, alpha 1 [Source:MGI Symbol;Acc:MGI:88463]	-	mRNA	overlapping	0	0.833064	3.98874	1.02578	0.705521
Tnk2	16	32643874	32683493	+	176						Not found	0	2.13496	3.74975	2.2314	2.07735
Serpine1	5	137061504	137072268	-	175						Not found	0	2.94211	7.33576	2.88555	2.51572
Fmod	1	134037254	134048277	+	174	Fmod-201	ENSMUST00000048183	fibromodulin [Source:MGI Symbol;Acc:MGI:1328364]	+	mRNA	overlapping	0	-1.63526	2.55455	-1.73932	-1.80009
Tmem98	11	80810175	80822033	+	173	Tmem98-201	ENSMUST00000040865	transmembrane protein 98 [Source:MGI Symbol;Acc:MGI:1923457]	+	mRNA	overlapping	0	-3.13526	-0.153212	-3.15032	-3.00761
Ptprk	10	28074820	28597397	+	172	Ptprk-201	ENSMUST00000166468	protein tyrosine phosphatase, receptor type, K [Source:MGI Symbol;Acc:MGI:103310]	+	mRNA	overlapping	0	-3.23158	1.03707	-3.15032	-3.13913
Il1r2	1	40074079	40125231	+	171						Not found	0	-1.05785	0.545601	-1.01027	-0.985414
H2-Oa	17	34092340	34095234	+	170	H2-Oa-201	ENSMUST00000025192	histocompatibility 2, O region alpha locus [Source:MGI Symbol;Acc:MGI:95924]	+	mRNA	overlapping	0	-1.32058	0.802464	-1.10055	-1.1714
Msrb3	10	120781096	120899101	-	169	Msrb3-201	ENSMUST00000092143	methionine sulfoxide reductase B3 [Source:MGI Symbol;Acc:MGI:2443538]	-	mRNA	overlapping	0	-0.55532	1.78625	-0.332526	-0.377348
Tnc	4	63959785	64047015	-	168	Tnc-204	ENSMUST00000107377	tenascin C [Source:MGI Symbol;Acc:MGI:101922]	-	mRNA	overlapping	0	2.83573	6.21302	3.16229	3.08448
Wnt5a	14	28504750	28527448	+	167	Wnt5a-201	ENSMUST00000063465	wingless-type MMTV integration site family, member 5A [Source:MGI Symbol;Acc:MGI:98958]	+	mRNA	overlapping	0	-2.23158	1.97521	-1.89303	-1.97816
Tead1	7	112679318	112906807	+	166						Not found	0	-0.300813	2.9047	-0.0768993	-0.141387
Pi16	17	29318877	29329413	+	165						Not found	0	0.684415	2.38166	0.773321	1.14008
Tbx15	3	99240381	99354259	+	164						Not found	0	-2.24458	1.11041	-2.06536	-1.44987
Farp1	14	121035200	121283744	+	163						Not found	0	-0.90965	1.46021	-0.814107	-0.422649
Lamb1	12	31265234	31329644	+	162						Not found	0	0.41409	2.93398	0.575286	0.972872
Yap1	9	7931999	8004596	-	161	Yap1-201	ENSMUST00000065353	yes-associated protein 1 [Source:MGI Symbol;Acc:MGI:103262]	-	mRNA	overlapping	0	-1.68181	1.11965	-1.48936	-1.0954
Stfa2	16	36403946	36408363	-	160	Stfa2-201	ENSMUST00000023619	stefin A2 [Source:MGI Symbol;Acc:MGI:106197]	-	mRNA	overlapping	0	-5.28726	-3.23594	-5.206	-4.9521
Arhgef17	7	100869752	100932107	-	159	Arhgef17-201	ENSMUST00000107032	Rho guanine nucleotide exchange factor (GEF) 17 [Source:MGI Symbol;Acc:MGI:2673002]	-	mRNA	overlapping	0	-0.0908613	2.05403	-0.0455933	0.307674
Spink2	5	77205107	77211471	-	158	Spink2-201	ENSMUST00000065216	serine peptidase inhibitor, Kazal type 2 [Source:MGI Symbol;Acc:MGI:1917232]	-	mRNA	overlapping	0	-5.28726	-2.52843	-5.206	-4.80009
Nrep	18	33437019	33464029	-	157	Nrep-202	ENSMUST00000168890	neuronal regeneration related protein [Source:MGI Symbol;Acc:MGI:99444]	-	mRNA	overlapping	0	-4.71126	-0.474163	-4.26152	-3.80009
Dusp1	17	26505590	26508519	-	156	Dusp1-201	ENSMUST00000025025	dual specificity phosphatase 1 [Source:MGI Symbol;Acc:MGI:105120]	-	mRNA	overlapping	0	5.98895	7.41799	6.11676	6.30569
I830077J02Rik	3	105924358	105932664	-	155	I830077J02Rik-201	ENSMUST00000098758	RIKEN cDNA I830077J02 gene [Source:MGI Symbol;Acc:MGI:3588284]	-	mRNA	overlapping	0	3.36427	4.1888	3.46701	3.57148
AA467197	2	122636986	122641191	+	154						Not found	0	0.291009	2.01718	0.542149	0.732279
Erg	16	95359169	95586593	-	153						Not found	0	-0.813327	0.408809	-0.884073	-0.772451
Ccdc80	16	45093402	45127924	+	152						Not found	0	0.719287	3.62443	0.459956	0.828601
Ceacam10	7	24777206	24784657	+	151						Not found	0	-0.71408	1.51221	-0.814107	-0.530513
Rgcc	14	79288756	79301645	-	150	Rgcc-201	ENSMUST00000022595	regulator of cell cycle [Source:MGI Symbol;Acc:MGI:1913464]	-	mRNA	overlapping	0	-0.307937	0.585182	0.0658018	-0.126836
Col4a1	8	11198423	11312826	-	149	Col4a1-201	ENSMUST00000033898	collagen, type IV, alpha 1 [Source:MGI Symbol;Acc:MGI:88454]	-	mRNA	overlapping	0	1.47312	4.63923	2.78585	1.97995
Ltb	17	35194439	35196320	+	148						Not found	0	-0.501862	1.21415	0.0956065	-0.570377
Ly6f	15	75268421	75272235	+	147						Not found	0	-2.05029	0.100268	-1.25033	-2.00761
Plbd1	6	136612070	136661928	-	146	Plbd1-201	ENSMUST00000032336	phospholipase B domain containing 1 [Source:MGI Symbol;Acc:MGI:1914107]	-	mRNA	overlapping	0	2.33662	3.49604	2.71784	2.33651
Nbl1	4	139082284	139092993	-	145	Nbl1-201	ENSMUST00000042844	neuroblastoma, suppression of tumorigenicity 1 [Source:MGI Symbol;Acc:MGI:104591]	-	mRNA	overlapping	0	-2.63526	1.16126	-1.01027	-2.39642
Tnfsf15	4	63727084	63745113	-	144	Tnfsf15-201	ENSMUST00000062246	tumor necrosis factor (ligand) superfamily, member 15 [Source:MGI Symbol;Acc:MGI:2180140]	-	mRNA	overlapping	0	-1.07061	1.36389	-0.0359107	-0.896415
Mefv	16	3707215	3718124	-	143	Mefv-201	ENSMUST00000023180	Mediterranean fever [Source:MGI Symbol;Acc:MGI:1859396]	-	mRNA	overlapping	0	3.59268	4.69847	4.02252	3.63869
Fbn1	2	125300594	125507993	-	142						Not found	0	1.34366	4.17627	2.48899	1.48531
Tespa1	10	130322870	130364111	+	141						Not found	0	-5.28726	-0.756265	-2.89303	-4.9521
Hsh2d	8	72189638	72201527	+	140	Hsh2d-201	ENSMUST00000072097	hematopoietic SH2 domain containing [Source:MGI Symbol;Acc:MGI:2676364]	+	mRNA	overlapping	0	-0.0484168	2.04645	0.986245	-0.0208825
Cald1	6	34598500	34775473	+	139						Not found	0	1.91458	5.27281	2.79611	2.61358
Pitpnm2	5	124118690	124249760	-	138	Pitpnm2-210	ENSMUST00000162812	phosphatidylinositol transfer protein, membrane-associated 2 [Source:MGI Symbol;Acc:MGI:1336192]	-	mRNA	overlapping	0	0.234635	1.71934	0.61704	0.55703
Gpc4	X	52053021	52165252	-	137	Gpc4-201	ENSMUST00000033450	glypican 4 [Source:MGI Symbol;Acc:MGI:104902]	-	mRNA	overlapping	0	-1.61306	1.69028	-0.696875	-0.96388
Dlg5	14	24133953	24245920	-	136	Dlg5-202	ENSMUST00000073687	discs, large homolog 5 (Drosophila) [Source:MGI Symbol;Acc:MGI:1918478]	-	mRNA	overlapping	0	-0.700073	1.57141	-0.0547023	-0.220157
Uchl1	5	66676091	66687234	+	135	Uchl1-201	ENSMUST00000031131	ubiquitin carboxy-terminal hydrolase L1 [Source:MGI Symbol;Acc:MGI:103149]	+	mRNA	overlapping	0	2.63819	4.30685	3.10075	3.04538
Kirrel	3	87078593	87174747	-	134						Not found	0	-0.661072	2.2565	0.197915	0.0655667
Fstl1	16	37776873	37836514	+	133	Fstl1-201	ENSMUST00000114763	follistatin-like 1 [Source:MGI Symbol;Acc:MGI:102793]	+	mRNA	overlapping	0	1.45625	4.68658	2.43676	1.65701
Tubb3	8	123411424	123422015	+	132	Tubb3-201	ENSMUST00000071134	tubulin, beta 3 class III [Source:MGI Symbol;Acc:MGI:107813]	+	mRNA	overlapping	0	-1.88136	1.15328	-0.904393	-1.65739
Loxl1	9	58287738	58313186	-	131	Loxl1-201	ENSMUST00000061799	lysyl oxidase-like 1 [Source:MGI Symbol;Acc:MGI:106096]	-	mRNA	overlapping	0	0.13141	3.52592	1.32999	0.537003
Slc25a22	7	141429744	141437892	-	130	Slc25a22-201	ENSMUST00000019226	solute carrier family 25 (mitochondrial carrier, glutamate), member 22 [Source:MGI Symbol;Acc:MGI:1915517]	-	mRNA	overlapping	0	4.74864	6.0678	5.20499	4.8741
Serpinh1	7	99345376	99353239	-	129						Not found	0	2.47327	5.9946	3.65485	2.9829
Col4a2	8	11312805	11449287	+	128	Col4a2-201	ENSMUST00000033899	collagen, type IV, alpha 2 [Source:MGI Symbol;Acc:MGI:88455]	+	mRNA	overlapping	0	1.32715	4.36	1.97432	1.52611
Tinagl1	4	130164454	130175122	-	127						Not found	0	-1.74458	0.837234	-1.14711	-1.55417
Nid1	13	13437551	13512269	+	126	Nid1-201	ENSMUST00000005532	nidogen 1 [Source:MGI Symbol;Acc:MGI:97342]	+	mRNA	overlapping	0	0.0741981	2.94417	0.911556	0.408834
Tnfrsf11b	15	54250619	54278484	-	125	Tnfrsf11b-201	ENSMUST00000079772	tumor necrosis factor receptor superfamily, member 11b (osteoprotegerin) [Source:MGI Symbol;Acc:MGI:109587]	-	mRNA	overlapping	0	-2.13526	1.63141	-1.07981	-1.73545
Slit3	11	35121224	35708507	+	124	Slit3-201	ENSMUST00000069837	slit homolog 3 (Drosophila) [Source:MGI Symbol;Acc:MGI:1315202]	+	mRNA	overlapping	0	-3.05029	1.01531	-1.89303	-2.63913
Cdc42ep1	15	78842647	78850902	+	123	Cdc42ep1-201	ENSMUST00000059619	CDC42 effector protein (Rho GTPase binding) 1 [Source:MGI Symbol;Acc:MGI:1929763]	+	mRNA	overlapping	0	-2.31333	1.1868	-1.43959	-1.90941
Fam20a	11	109669749	109722279	-	122	Fam20a-204	ENSMUST00000155559	family with sequence similarity 20, member A [Source:MGI Symbol;Acc:MGI:2388266]	-	mRNA	overlapping	0	-1.45209	1.86661	-0.647107	-1.01517
Parva	7	112427505	112591692	+	121						Not found	0	-0.624072	2.5152	0.171608	-0.216384
Dlc1	8	36567751	36953143	-	120						Not found	0	-0.528096	1.30661	-0.0155896	-0.235451
Ctgf	10	24595442	24598683	+	119						Not found	0	2.63514	6.85245	3.29238	2.63014
Cyr61	3	145646976	145649981	-	118	Cyr61-201	ENSMUST00000029846	cysteine rich protein 61 [Source:MGI Symbol;Acc:MGI:88613]	-	mRNA	overlapping	0	0.4342	4.40897	1.00026	0.367602
Ccno	13	112987802	112990777	+	117	Ccno-201	ENSMUST00000038404	cyclin O [Source:MGI Symbol;Acc:MGI:2145534]	+	mRNA	overlapping	0	-1.84277	-0.0397856	-1.5318	-1.78891
Fkbp10	11	100415697	100424824	+	116	Fkbp10-201	ENSMUST00000001595	FK506 binding protein 10 [Source:MGI Symbol;Acc:MGI:104769]	+	mRNA	overlapping	0	0.290619	3.73879	0.818419	0.390679
Sparc	11	55394500	55423183	-	115						Not found	0	3.83256	7.02244	4.3618	3.72734
Gabbr1	17	37045966	37075067	+	114	Gabbr1-201	ENSMUST00000025338	gamma-aminobutyric acid (GABA) B receptor, 1 [Source:MGI Symbol;Acc:MGI:1860139]	+	mRNA	overlapping	0	-0.71251	1.01354	-0.441997	-1.00761
Hip1r	5	123973628	124005558	+	113	Hip1r-201	ENSMUST00000000939	huntingtin interacting protein 1 related [Source:MGI Symbol;Acc:MGI:1352504]	+	mRNA	overlapping	0	0.428097	2.15035	0.712667	0.126562
Rab44	17	29135056	29148980	+	112	Rab44-201	ENSMUST00000087942	RAB44, member RAS oncogene family [Source:MGI Symbol;Acc:MGI:3045302]	+	mRNA	overlapping	0	2.63517	4.16684	2.88851	2.47136
Vgll3	16	65815633	65863057	+	111	Vgll3-201	ENSMUST00000168064	vestigial like family member 3 [Source:MGI Symbol;Acc:MGI:1920819]	+	mRNA	overlapping	0	-1.90554	1.96521	-1.25033	-2.21513
Ptgs2	1	150100031	150108227	+	110	Ptgs2-201	ENSMUST00000035065	prostaglandin-endoperoxide synthase 2 [Source:MGI Symbol;Acc:MGI:97798]	+	mRNA	overlapping	0	-0.0268824	2.66018	0.549815	-0.272452
Ly6c1	15	75044018	75048830	-	109						Not found	0	-1.70007	0.554028	-1.11882	-1.89642
Itga5	15	103344286	103366763	-	108	Itga5-201	ENSMUST00000023128	integrin alpha 5 (fibronectin receptor alpha) [Source:MGI Symbol;Acc:MGI:96604]	-	mRNA	overlapping	0	7.07108	8.14812	7.34606	7.01894
Kctd15	7	34639014	34656732	-	107						Not found	0	-3.63526	0.291094	-2.554	-3.80009
Epha2	4	141301240	141329384	+	106	Epha2-201	ENSMUST00000006614	Eph receptor A2 [Source:MGI Symbol;Acc:MGI:95278]	+	mRNA	overlapping	0	-2.18181	0.875252	-1.35784	-2.21513
Ltbp1	17	75005568	75392512	+	105						Not found	0	-0.200073	2.61582	0.603577	-0.174944
Ddah1	3	145758675	145894277	+	104	Ddah1-201	ENSMUST00000029845	dimethylarginine dimethylaminohydrolase 1 [Source:MGI Symbol;Acc:MGI:1916469]	+	mRNA	overlapping	0	-3.18181	1.59494	-1.76152	-3.13913
Col12a1	9	79598991	79718831	-	103						Not found	0	1.3628	5.11881	2.24793	1.29698
Fads3	19	10041548	10059671	+	102	Fads3-201	ENSMUST00000115995	fatty acid desaturase 3 [Source:MGI Symbol;Acc:MGI:1928740]	+	mRNA	overlapping	0	1.85213	3.01575	1.94978	1.73068
Fhl2	1	43123074	43196984	-	101						Not found	0	-1.45209	1.72183	-1.10055	-1.81145
Traf4	11	78158499	78165589	-	100	Traf4-203	ENSMUST00000149437	TNF receptor associated factor 4 [Source:MGI Symbol;Acc:MGI:1202880]	-	mRNA	overlapping	0	-0.889329	1.05151	-0.660046	-1.00761
Col5a2	1	45374321	45503282	-	99	Col5a2-201	ENSMUST00000086430	collagen, type V, alpha 2 [Source:MGI Symbol;Acc:MGI:88458]	-	mRNA	overlapping	0	2.85315	5.97612	2.89945	2.3545
Rin1	19	5050481	5057071	+	98	Rin1-208	ENSMUST00000225427	Ras and Rab interactor 1 [Source:MGI Symbol;Acc:MGI:2385695]	+	mRNA	overlapping	0	0.622595	1.99172	0.636233	0.425513
Olfml2b	1	170644532	170682789	+	97	Olfml2b-201	ENSMUST00000046792	olfactomedin-like 2B [Source:MGI Symbol;Acc:MGI:2443310]	+	mRNA	overlapping	0	2.02529	3.41898	2.03206	1.82179
B230217O12Rik	19	57323385	57360775	-	96	B230217O12Rik-201	ENSMUST00000181921	RIKEN cDNA B230217O12 gene [Source:MGI Symbol;Acc:MGI:2444948]	-	mRNA	overlapping	0	-2.68181	-0.706498	-2.60055	-3.00761
Hspb1	5	135887919	135889563	+	95	Hspb1-201	ENSMUST00000005077	heat shock protein 1 [Source:MGI Symbol;Acc:MGI:96240]	+	mRNA	overlapping	0	-1.2413	2.34308	-1.054	-1.71513
Fhl1	X	56731787	56793346	+	94	Fhl1-201	ENSMUST00000023854	four and a half LIM domains 1 [Source:MGI Symbol;Acc:MGI:1298387]	+	mRNA	overlapping	0	-1.05029	2.20317	-0.845071	-1.73545
Hspg2	4	137468769	137570630	+	93	Hspg2-201	ENSMUST00000030547	perlecan (heparan sulfate proteoglycan 2) [Source:MGI Symbol;Acc:MGI:96257]	+	mRNA	overlapping	0	1.336	4.2443	1.47567	0.674091
Myl9	2	156775420	156781658	+	92	Myl9-201	ENSMUST00000088552	myosin, light polypeptide 9, regulatory [Source:MGI Symbol;Acc:MGI:2138915]	+	mRNA	overlapping	0	0.758288	4.37258	0.941409	0.082343
Hdc	2	126593667	126619299	-	91						Not found	0	1.72892	3.12075	1.7722	1.44332
Thbs2	17	14665500	14694262	-	90	Thbs2-201	ENSMUST00000170872	thrombospondin 2 [Source:MGI Symbol;Acc:MGI:98738]	-	mRNA	overlapping	0	1.92555	5.13474	1.76227	0.878408
Adam12	7	133883199	134232146	-	89						Not found	0	-1.18181	2.46045	-1.35784	-2.39642
Acta2	19	34241090	34255336	-	88	Acta2-201	ENSMUST00000039631	actin, alpha 2, smooth muscle, aorta [Source:MGI Symbol;Acc:MGI:87909]	-	mRNA	overlapping	0	3.57987	7.22944	3.24036	2.25258
Tagln	9	45929619	45936058	-	87	Tagln-201	ENSMUST00000034590	transgelin [Source:MGI Symbol;Acc:MGI:106012]	-	mRNA	overlapping	0	2.25049	6.13171	1.88852	0.790483
Loxl2	14	69609068	69695834	+	86	Loxl2-201	ENSMUST00000022660	lysyl oxidase-like 2 [Source:MGI Symbol;Acc:MGI:2137913]	+	mRNA	overlapping	0	2.25162	4.99304	1.9628	1.42409
Egfr	11	16752203	16918158	+	85						Not found	0	-0.25282	1.10536	-0.139136	-0.603934
Unc5b	10	60762593	60831581	-	84	Unc5b-201	ENSMUST00000077925	unc-5 netrin receptor B [Source:MGI Symbol;Acc:MGI:894703]	-	mRNA	overlapping	0	2.00252	3.74247	2.11843	1.55735
Prss23	7	89507783	89527187	-	83						Not found	0	-0.384337	2.7552	-0.15032	-1.31145
Ifnlr1	4	135686287	135708181	+	82	Ifnlr1-201	ENSMUST00000074408	interferon lambda receptor 1 [Source:MGI Symbol;Acc:MGI:2429859]	+	mRNA	overlapping	0	-0.580993	1.11965	-0.411296	-1.0462
Col5a1	2	27886425	28039514	+	81	Col5a1-201	ENSMUST00000028280	collagen, type V, alpha 1 [Source:MGI Symbol;Acc:MGI:88457]	+	mRNA	overlapping	0	2.70583	5.31816	2.77187	1.90028
2310039L15Rik	10	95336276	95366202	+	80						Not found	0	-0.643759	0.132539	-0.688338	-1.01517
Olfml3	3	103722222	103738001	-	79						Not found	0	3.62159	5.74512	3.57487	2.6912
Cx3cl1	8	94772009	94782427	+	78	Cx3cl1-201	ENSMUST00000034230	chemokine (C-X3-C motif) ligand 1 [Source:MGI Symbol;Acc:MGI:1097153]	+	mRNA	overlapping	0	0.694074	2.30779	0.500265	0.388512
Lurap1l	4	80910646	80955628	+	77	Lurap1l-201	ENSMUST00000055922	leucine rich adaptor protein 1-like [Source:MGI Symbol;Acc:MGI:106510]	+	mRNA	overlapping	0	-2.9391	0.821794	-3.554	-3.71513
Ccdc88c	12	100911523	101029056	-	76	Ccdc88c-201	ENSMUST00000068411	coiled-coil domain containing 88C [Source:MGI Symbol;Acc:MGI:1915589]	-	mRNA	overlapping	0	1.69128	3.12166	1.45909	1.30828
Nt5e	9	88327197	88372092	+	75	Nt5e-201	ENSMUST00000034992	5' nucleotidase, ecto [Source:MGI Symbol;Acc:MGI:99782]	+	mRNA	overlapping	0	-0.974291	1.30661	-1.26152	-1.50761
S100a9	3	90692632	90695721	-	74	S100a9-202	ENSMUST00000117167	S100 calcium binding protein A9 (calgranulin B) [Source:MGI Symbol;Acc:MGI:1338947]	-	mRNA	overlapping	0	8.12487	9.25579	7.96276	7.85511
Cspg4	9	56865033	56899870	+	73	Cspg4-201	ENSMUST00000035661	chondroitin sulfate proteoglycan 4 [Source:MGI Symbol;Acc:MGI:2153093]	+	mRNA	overlapping	0	0.28749	2.23336	-0.0331678	0.05703
Cthrc1	15	39076932	39087121	+	72						Not found	0	-2.34277	1.89432	-2.89303	-2.71513
Fbln2	6	91212455	91272540	+	71	Fbln2-201	ENSMUST00000041544	fibulin 2 [Source:MGI Symbol;Acc:MGI:95488]	+	mRNA	overlapping	0	-0.428441	2.36225	-0.761516	-0.735451
Pxdn	12	29937608	30017658	+	70						Not found	0	-0.474291	2.27524	-0.870836	-0.630168
Cldn1	16	26356642	26371841	-	69	Cldn1-201	ENSMUST00000023154	claudin 1 [Source:MGI Symbol;Acc:MGI:1276109]	-	mRNA	overlapping	0	-1.09685	0.199923	-1.37084	-1.36491
Vdr	15	97854425	97910630	-	68						Not found	0	-0.19317	1.4129	-0.608106	-0.518972
Sytl2	7	90302252	90410719	+	67						Not found	0	-3.13526	0.661985	-4.054	-3.87609
H1fx	6	87980421	87981637	-	66	H1fx-201	ENSMUST00000056403	H1 histone family, member X [Source:MGI Symbol;Acc:MGI:2685307]	-	mRNA	overlapping	0	0.535782	1.80838	0.175718	-0.0491742
Gfod1	13	43195245	43304172	-	65	Gfod1-201	ENSMUST00000055341	glucose-fructose oxidoreductase domain containing 1 [Source:MGI Symbol;Acc:MGI:2145304]	-	mRNA	overlapping	0	0.490486	1.59395	0.283099	0.072324
Chst2	9	95399292	95406722	-	64	Chst2-201	ENSMUST00000036267	carbohydrate sulfotransferase 2 [Source:MGI Symbol;Acc:MGI:1891160]	-	mRNA	overlapping	0	-1.49255	1.36225	-2.15032	-2.71513
Actg2	6	83512905	83536265	-	63	Actg2-201	ENSMUST00000075161	actin, gamma 2, smooth muscle, enteric [Source:MGI Symbol;Acc:MGI:104589]	-	mRNA	overlapping	0	0.077877	3.65187	-0.535911	-1.42265
Dkk3	7	112116017	112159057	-	62	Dkk3-201	ENSMUST00000033036	dickkopf WNT signaling pathway inhibitor 3 [Source:MGI Symbol;Acc:MGI:1354952]	-	mRNA	overlapping	0	0.578401	3.01762	-0.0812755	-0.247139
Alox15	11	70344152	70352031	-	61	Alox15-201	ENSMUST00000019068	arachidonate 15-lipoxygenase [Source:MGI Symbol;Acc:MGI:87997]	-	mRNA	overlapping	0	-1.79904	0.473451	-2.46904	-2.71513
Postn	3	54361109	54391037	+	60	Postn-203	ENSMUST00000107985	periostin, osteoblast specific factor [Source:MGI Symbol;Acc:MGI:1926321]	+	mRNA	overlapping	0	3.01327	6.5243	2.06479	1.66565
Csrp2	10	110919789	110939622	+	59	Csrp2-201	ENSMUST00000020403	cysteine and glycine-rich protein 2 [Source:MGI Symbol;Acc:MGI:1202907]	+	mRNA	overlapping	0	1.78307	3.21432	1.32386	1.21576
Crispld2	8	119992438	120052793	+	58	Crispld2-203	ENSMUST00000132583	cysteine-rich secretory protein LCCL domain containing 2 [Source:MGI Symbol;Acc:MGI:1926142]	+	mRNA	overlapping	0	1.15582	2.38604	0.791002	0.701315
Ston1	17	88597684	88662586	+	57						Not found	0	-1.09685	0.888547	-1.8001	-2.00761
Mxra7	11	116803062	116828046	-	56	Mxra7-201	ENSMUST00000021170	matrix-remodelling associated 7 [Source:MGI Symbol;Acc:MGI:1914872]	-	mRNA	overlapping	0	-1.18785	0.844552	-1.80807	-2.30009
Efnb1	X	99136130	99148991	+	55	Efnb1-201	ENSMUST00000052839	ephrin B1 [Source:MGI Symbol;Acc:MGI:102708]	+	mRNA	overlapping	0	2.06231	3.21938	1.68235	1.28487
B230208H11Rik	10	12916648	12923090	-	54	B230208H11Rik-202	ENSMUST00000181073	RIKEN cDNA B230208H11 gene [Source:MGI Symbol;Acc:MGI:2443719]	-	mRNA	overlapping	0	-1.14662	-0.150982	-1.5318	-1.80009
Itgb2l	16	96422288	96443619	-	53	Itgb2l-201	ENSMUST00000000161	integrin beta 2-like [Source:MGI Symbol;Acc:MGI:1277979]	-	mRNA	overlapping	0	2.90669	4.11892	2.63505	2.17882
Itga11	9	62677826	62783982	+	52	Itga11-201	ENSMUST00000034774	integrin alpha 11 [Source:MGI Symbol;Acc:MGI:2442114]	+	mRNA	overlapping	0	-0.304366	2.72811	-0.886302	-1.89642
Amotl2	9	102716672	102733418	+	51						Not found	0	-0.200073	2.42377	-0.535911	-1.47816
Sorbs1	19	40294753	40513779	-	50						Not found	0	-0.142334	1.88644	-0.941997	-0.864911
Rdh12	12	79208914	79222665	+	49	Rdh12-201	ENSMUST00000021548	retinol dehydrogenase 12 [Source:MGI Symbol;Acc:MGI:1925224]	+	mRNA	overlapping	0	-0.0908613	1.17059	-0.5318	-0.469204
Gzmd	14	56129556	56132608	-	48	Gzmd-201	ENSMUST00000082093	granzyme D [Source:MGI Symbol;Acc:MGI:109255]	-	mRNA	overlapping	0	-3.05029	1.59672	-5.206	-4.9521
Gzme	14	56117626	56120625	-	47	Gzme-201	ENSMUST00000089549	granzyme E [Source:MGI Symbol;Acc:MGI:109265]	-	mRNA	overlapping	0	-2.13526	2.6135	-5.13	-4.9521
Runx3	4	135120652	135177990	+	46	Runx3-201	ENSMUST00000056977	runt related transcription factor 3 [Source:MGI Symbol;Acc:MGI:102672]	+	mRNA	overlapping	0	2.08893	3.45924	1.32802	1.39955
Jph2	2	163336242	163397993	-	45	Jph2-202	ENSMUST00000109425	junctophilin 2 [Source:MGI Symbol;Acc:MGI:1891496]	-	mRNA	overlapping	0	-2.13526	0.846788	-3.76152	-4.37609
Hsd11b1	1	193221634	193264075	-	44						Not found	0	0.430673	1.47345	-0.118815	-0.453349
Mcam	9	44134469	44142727	+	43						Not found	0	-0.40554	1.32035	-1.67655	-1.81145
F11r	1	171437535	171464603	+	42	F11r-201	ENSMUST00000043839	F11 receptor [Source:MGI Symbol;Acc:MGI:1321398]	+	mRNA	overlapping	0	1.82826	2.80053	0.84321	0.601165
H2-Ob	17	34238903	34245907	+	41	H2-Ob-201	ENSMUST00000095342	histocompatibility 2, O region beta locus [Source:MGI Symbol;Acc:MGI:95925]	+	mRNA	overlapping	0	-0.580993	0.722825	-0.969035	-1.84665
Trem3	17	48247777	48258841	+	40	Trem3-201	ENSMUST00000048065	triggering receptor expressed on myeloid cells 3 [Source:MGI Symbol;Acc:MGI:1930003]	+	mRNA	overlapping	0	1.1934	2.2527	0.910632	0.378683
Wisp1	15	66891320	66923201	+	39	Wisp1-201	ENSMUST00000005255	WNT1 inducible signaling pathway protein 1 [Source:MGI Symbol;Acc:MGI:1197008]	+	mRNA	overlapping	0	0.112672	2.84455	-0.969035	-2.39642
Klrb1f	6	129045901	129057464	+	38	Klrb1f-202	ENSMUST00000203059	killer cell lectin-like receptor subfamily B member 1F [Source:MGI Symbol;Acc:MGI:2442965]	+	mRNA	overlapping	0	-0.744575	0.349018	-1.10055	-1.73545
Alox5	6	116410077	116461178	-	37	Alox5-201	ENSMUST00000026795	arachidonate 5-lipoxygenase [Source:MGI Symbol;Acc:MGI:87999]	-	mRNA	overlapping	0	1.7656	2.781	1.6869	1.00149
Olfr111	17	37508030	37532449	+	36	Olfr111-202	ENSMUST00000214259	olfactory receptor 111 [Source:MGI Symbol;Acc:MGI:2177494]	+	mRNA	overlapping	0	0.777621	1.52758	0.793399	0.30828
Col1a1	11	94936224	94953042	+	35	Col1a1-201	ENSMUST00000001547	collagen, type I, alpha 1 [Source:MGI Symbol;Acc:MGI:88467]	+	mRNA	overlapping	0	4.9484	7.04849	4.87499	3.51021
Pappa	4	65124174	65357509	+	34	Pappa-201	ENSMUST00000084501	pregnancy-associated plasma protein A [Source:MGI Symbol;Acc:MGI:97479]	+	mRNA	overlapping	0	-1.23158	1.8822	-1.30807	-3.30009
S1pr4	10	81497747	81500132	-	33	S1pr4-201	ENSMUST00000053646	sphingosine-1-phosphate receptor 4 [Source:MGI Symbol;Acc:MGI:1333809]	-	mRNA	overlapping	0	0.289447	1.37525	0.285743	-0.311453
Edn1	13	42301476	42307990	+	32	Edn1-201	ENSMUST00000021796	endothelin 1 [Source:MGI Symbol;Acc:MGI:95283]	+	mRNA	overlapping	0	-2.9391	-0.171303	-3.26152	-4.80009
Pglyrp1	7	18871331	18890459	+	31						Not found	0	2.97829	4.2003	2.79039	2.17646
Acsbg1	9	54604877	54661870	-	30	Acsbg1-201	ENSMUST00000034822	acyl-CoA synthetase bubblegum family member 1 [Source:MGI Symbol;Acc:MGI:2385656]	-	mRNA	overlapping	0	-1.84277	0.036216	-2.06536	-3.00761
Vegfc	8	54077606	54187096	+	29	Vegfc-201	ENSMUST00000033919	vascular endothelial growth factor C [Source:MGI Symbol;Acc:MGI:109124]	+	mRNA	overlapping	0	-1.4391	0.349018	-1.59457	-2.50761
B4galt2	4	117869260	117883487	-	28						Not found	0	-2.38933	0.230737	-2.06536	-3.50761
9830107B12Rik	17	48125605	48146307	-	27	9830107B12Rik-201	ENSMUST00000063481	RIKEN cDNA 9830107B12 gene [Source:MGI Symbol;Acc:MGI:3608415]	-	mRNA	overlapping	0	-0.889329	0.230737	-0.893033	-2.44987
2610206C17Rik	7	84689640	84779053	+	26						Not found	0	-4.71126	-4.47291	-4.63	-4.87609
Arhgap29	3	121952541	122016753	+	25						Not found	0	0.130435	1.13703	0.388088	-0.722684
Nptx1	11	119538719	119547753	-	24	Nptx1-201	ENSMUST00000026670	neuronal pentraxin 1 [Source:MGI Symbol;Acc:MGI:107811]	-	mRNA	overlapping	0	4.00046	5.2192	4.12366	2.89312
Mmp17	5	129584169	129611099	+	23	Mmp17-201	ENSMUST00000031390	matrix metallopeptidase 17 [Source:MGI Symbol;Acc:MGI:1346076]	+	mRNA	overlapping	0	-2.23158	0.482758	-1.89303	-4.8761
Trp53i11	2	93187548	93201759	+	22	Trp53i11-202	ENSMUST00000111266	transformation related protein 53 inducible protein 11 [Source:MGI Symbol;Acc:MGI:2670995]	+	mRNA	overlapping	0	-0.238047	1.05151	-0.18749	-1.5954
Camp	9	109847379	109849617	-	21	Camp-201	ENSMUST00000112022	cathelicidin antimicrobial peptide [Source:MGI Symbol;Acc:MGI:108443]	-	mRNA	overlapping	0	4.71105	5.68865	4.51107	3.49911
Gm6904	14	59244441	59260216	-	20	Gm6904-201	ENSMUST00000168702	predicted gene 6904 [Source:MGI Symbol;Acc:MGI:3644962]	-	mRNA	overlapping	0	-0.0154561	1.23074	0.851088	-0.188092
Scin	12	40059769	40134228	-	19						Not found	0	-1.38136	1.78016	0.778893	-1.78891
Apol9a	15	77403789	77411080	-	18	Apol9a-201	ENSMUST00000081776	apolipoprotein L 9a [Source:MGI Symbol;Acc:MGI:3606001]	-	mRNA	overlapping	0	-3.23158	0.349018	-0.441997	-3.30009
Cxcl10	5	92346638	92348889	-	17						Not found	0	4.13806	6.16321	5.66175	4.17586
Fam72a	1	131527903	131539872	+	16	Fam72a-201	ENSMUST00000068613	family with sequence similarity 72, member A [Source:MGI Symbol;Acc:MGI:1919669]	+	mRNA	overlapping	0	1.42535	2.49377	2.24984	1.3286
Serpinb2	1	107511423	107535478	+	15						Not found	0	-1.18181	0.684707	0.303125	-1.40941
Ccnj	19	40831279	40848572	+	14	Ccnj-201	ENSMUST00000025983	cyclin J [Source:MGI Symbol;Acc:MGI:2443297]	+	mRNA	overlapping	0	2.28297	2.94301	2.86782	2.20131
Ly6e	15	74955051	74959905	+	13	Ly6e-202	ENSMUST00000169343	lymphocyte antigen 6 complex, locus E [Source:MGI Symbol;Acc:MGI:106651]	+	mRNA	overlapping	0	9.91098	11.1494	10.6384	9.67748
Mcpt8	14	56082166	56085273	-	12						Not found	0	-2.55029	1.36225	-0.439588	-3.00761
Asprv1	6	86628164	86629710	+	11	Asprv1-201	ENSMUST00000043400	aspartic peptidase, retroviral-like 1 [Source:MGI Symbol;Acc:MGI:1915105]	+	mRNA	overlapping	0	-3.47429	-0.099435	-2.10055	-3.80009
Traf1	2	34941750	34961772	-	10						Not found	0	4.223	5.78658	4.91258	3.93236
Id1	2	152736251	152737410	+	9	Id1-201	ENSMUST00000038368	inhibitor of DNA binding 1 [Source:MGI Symbol;Acc:MGI:96396]	+	mRNA	overlapping	0	0.324921	1.97157	0.804412	0.128898
Vsig4	X	96247203	96293438	-	8	Vsig4-201	ENSMUST00000050707	V-set and immunoglobulin domain containing 4 [Source:MGI Symbol;Acc:MGI:2679720]	-	mRNA	overlapping	0	0.175313	1.95483	0.583483	-0.139129
Col1a2	6	4504814	4541544	+	7						Not found	0	4.71452	6.74534	5.25939	4.32043
Nox1	X	134086421	134221956	-	6						Not found	0	-0.141623	1.87766	0.536579	-0.720157
Retnlg	16	48872608	48874498	+	5	Retnlg-201	ENSMUST00000065666	resistin like gamma [Source:MGI Symbol;Acc:MGI:2667763]	+	mRNA	overlapping	0	2.20602	3.9551	2.8006	1.73832
Gpr84	15	103308236	103310438	-	4	Gpr84-201	ENSMUST00000079824	G protein-coupled receptor 84 [Source:MGI Symbol;Acc:MGI:1934129]	-	mRNA	overlapping	0	2.28666	3.98269	2.90934	1.92776
Crlf1	8	70493158	70504081	+	3	Crlf1-201	ENSMUST00000008032	cytokine receptor-like factor 1 [Source:MGI Symbol;Acc:MGI:1340030]	+	mRNA	overlapping	0	-2.31333	2.03579	-1.06536	-3.50761
Lilra6	7	3908280	3915503	-	2	Lilra6-203	ENSMUST00000131255	leukocyte immunoglobulin-like receptor, subfamily A (with TM domain), member 6 [Source:MGI Symbol;Acc:MGI:1195969]	-	mRNA	overlapping	0	3.1696	4.51658	3.59126	2.8899
Rmi2	16	10835059	10892966	+	1						Not found	0	0.579971	1.06111	0.787061	0.355781
Ly6a	15	74994877	74998031	-	0						Not found	0	5.24871	6.67985	5.76877	4.70479

## Sheet: Cluster 2 (77 genes)
Probe	Chromosome	Start	End	Probe Strand	Index	Feature	ID	Description	Feature Strand	Type	Orientation	Distance	WT NT	WT MDP	Arhgef2-/- MDP	Irf5-/- MDP
Cpa3	3	20215620	20242181	-	76	Cpa3-201	ENSMUST00000001921	carboxypeptidase A3, mast cell [Source:MGI Symbol;Acc:MGI:88479]	-	mRNA	overlapping	0	-4.34277	0.939894	-0.925304	-2.63913
Prg3	2	84988215	84993886	+	75	Prg3-201	ENSMUST00000028466	proteoglycan 3 [Source:MGI Symbol;Acc:MGI:1858200]	+	mRNA	overlapping	0	-1.64662	0.137033	-0.489356	-1.05417
Lpar1	4	58435255	58553898	-	74						Not found	0	-0.269596	2.07569	1.13366	0.494264
Nkg7	7	43437073	43438249	+	73	Nkg7-201	ENSMUST00000070518	natural killer cell group 7 sequence [Source:MGI Symbol;Acc:MGI:1931250]	+	mRNA	overlapping	0	-1.68181	-0.10568	-0.623454	-1.01517
Podnl1	8	84125989	84132527	+	72	Podnl1-201	ENSMUST00000093380	podocan-like 1 [Source:MGI Symbol;Acc:MGI:2685352]	+	mRNA	overlapping	0	-2.38933	0.708089	-0.464043	-1.05417
Rgs16	1	153740349	153745468	+	71	Rgs16-201	ENSMUST00000027748	regulator of G-protein signaling 16 [Source:MGI Symbol;Acc:MGI:108407]	+	mRNA	overlapping	0	-0.302587	2.30816	1.37655	0.807067
Cd69	6	129267325	129275436	-	70	Cd69-201	ENSMUST00000032259	CD69 antigen [Source:MGI Symbol;Acc:MGI:88343]	-	mRNA	overlapping	0	1.38822	2.55151	2.10556	1.83782
Loxl3	6	83034173	83052562	+	69	Loxl3-201	ENSMUST00000000707	lysyl oxidase-like 3 [Source:MGI Symbol;Acc:MGI:1337004]	+	mRNA	overlapping	0	4.14847	5.22668	5.03327	4.60185
Cd200r3	16	44943678	44981380	+	68						Not found	0	-3.97429	-0.367461	-1.05682	-2.60393
Pou3f1	4	124656807	124660655	+	67	Pou3f1-201	ENSMUST00000053491	POU domain, class 3, transcription factor 1 [Source:MGI Symbol;Acc:MGI:101896]	+	mRNA	overlapping	0	0.214965	2.38087	1.96271	0.98436
Adcy6	15	98589994	98607633	-	66	Adcy6-201	ENSMUST00000096224	adenylate cyclase 6 [Source:MGI Symbol;Acc:MGI:87917]	-	mRNA	overlapping	0	-0.0534305	1.59395	1.35179	0.569797
Phf11b	14	59320964	59341351	-	65	Phf11b-201	ENSMUST00000166121	PHD finger protein 11B [Source:MGI Symbol;Acc:MGI:3645789]	-	mRNA	overlapping	0	4.48373	6.24451	5.73431	5.11146
Ube2l6	2	84798828	84810335	+	64						Not found	0	6.6419	8.19942	7.74311	7.207
Mmp25	17	23629458	23645269	-	63	Mmp25-201	ENSMUST00000024696	matrix metallopeptidase 25 [Source:MGI Symbol;Acc:MGI:2443938]	-	mRNA	overlapping	0	-0.662533	1.51221	0.99436	0.154103
P2rx1	11	72999103	73015200	+	62	P2rx1-201	ENSMUST00000021141	purinergic receptor P2X, ligand-gated ion channel, 1 [Source:MGI Symbol;Acc:MGI:1098235]	+	mRNA	overlapping	0	-1.09685	0.278929	-0.106589	-0.515165
Mitd1	1	37874801	37890411	-	61						Not found	0	3.74052	4.74607	4.50107	4.18412
Apol9b	15	77729121	77736381	+	60	Apol9b-201	ENSMUST00000109775	apolipoprotein L 9b [Source:MGI Symbol;Acc:MGI:1919148]	+	mRNA	overlapping	0	0.236741	3.35941	2.09285	0.812511
Cd209c	8	3940222	3954746	-	59						Not found	0	-0.231578	1.48276	0.766125	0.082343
Grem1	2	113746164	113758646	-	58	Grem1-201	ENSMUST00000099575	gremlin 1, DAN family BMP antagonist [Source:MGI Symbol;Acc:MGI:1344337]	-	mRNA	overlapping	0	-0.889329	2.59048	0.997974	-0.0452053
Pla2g4c	7	13324655	13360672	+	57						Not found	0	-1.28504	0.484606	-0.272876	-0.852684
Isg20	7	78913424	78920396	+	56						Not found	0	3.16062	6.18932	4.94822	3.83009
Fscn1	5	142960343	142973185	+	55	Fscn1-201	ENSMUST00000031565	fascin actin-bundling protein 1 [Source:MGI Symbol;Acc:MGI:1352745]	+	mRNA	overlapping	0	0.411123	4.34704	2.67722	1.30296
Gm6034	17	36042961	36058645	+	54	Gm6034-201	ENSMUST00000097331	predicted gene 6034 [Source:MGI Symbol;Acc:MGI:3646212]	+	mRNA	overlapping	0	-1.84277	0.0697731	-0.700318	-1.34066
Prss34	17	25298394	25300161	+	53	Prss34-201	ENSMUST00000037453	protease, serine 34 [Source:MGI Symbol;Acc:MGI:2681414]	+	mRNA	overlapping	0	-2.05029	2.51148	0.95684	-1.28891
Trim30b	7	104355382	104369884	-	52	Trim30b-202	ENSMUST00000145982	tripartite motif-containing 30B [Source:MGI Symbol;Acc:MGI:4821256]	-	mRNA	overlapping	0	2.43067	3.78061	3.29247	2.6092
Fpr2	17	17887824	17893952	+	51	Fpr2-202	ENSMUST00000149944	formyl peptide receptor 2 [Source:MGI Symbol;Acc:MGI:1278319]	+	mRNA	overlapping	0	2.42967	3.54786	3.19964	2.48986
Mmp23	4	155650655	155653384	-	50	Mmp23-201	ENSMUST00000030937	matrix metallopeptidase 23 [Source:MGI Symbol;Acc:MGI:1347361]	-	mRNA	overlapping	0	-1.08888	-0.0953012	-0.388539	-1.02665
Oasl1	5	114923240	114937915	+	49						Not found	0	4.92602	6.98103	6.45724	5.39517
Dusp9	X	73639419	73643514	+	48	Dusp9-201	ENSMUST00000019701	dual specificity phosphatase 9 [Source:MGI Symbol;Acc:MGI:2387107]	+	mRNA	overlapping	0	-0.248686	1.02409	0.727362	0.077351
Slfn3	11	83191330	83215154	+	47	Slfn3-201	ENSMUST00000019130	schlafen 3 [Source:MGI Symbol;Acc:MGI:1329005]	+	mRNA	overlapping	0	3.42783	4.29628	4.08914	3.64852
Irf7	7	141262706	141266481	-	46						Not found	0	8.71122	10.6699	10.2879	9.14846
Ifit3	19	34583531	34588731	+	45	Ifit3-201	ENSMUST00000102825	interferon-induced protein with tetratricopeptide repeats 3 [Source:MGI Symbol;Acc:MGI:1101055]	+	mRNA	overlapping	0	6.40727	8.32846	7.82127	6.97651
Ifi205	1	174011998	174031810	-	44						Not found	0	2.59484	5.74265	4.79686	4.27617
Myo1b	1	51749765	51916071	-	43	Myo1b-202	ENSMUST00000046390	myosin IB [Source:MGI Symbol;Acc:MGI:107752]	-	mRNA	overlapping	0	1.0831	2.67552	2.2123	1.93777
Me1	9	86581371	86695953	-	42	Me1-201	ENSMUST00000034989	malic enzyme 1, NADP(+)-dependent, cytosolic [Source:MGI Symbol;Acc:MGI:97043]	-	mRNA	overlapping	0	1.15934	2.32331	1.95153	1.75048
Nmi	2	51948487	51973494	-	41						Not found	0	4.2828	5.32628	4.98359	4.83251
Il27	7	126589010	126594941	-	40	Il27-201	ENSMUST00000058429	interleukin 27 [Source:MGI Symbol;Acc:MGI:2384409]	-	mRNA	overlapping	0	-0.124071	1.72083	1.22138	0.95182
Tnfrsf9	4	150914562	150946102	+	39						Not found	0	-3.18181	-0.29871	-1.16005	-1.81145
Glrx	13	75839868	75850154	+	38						Not found	0	6.81935	8.0829	7.62734	7.53491
Adamts2	11	50602084	50807573	+	37	Adamts2-201	ENSMUST00000040523	a disintegrin-like and metallopeptidase (reprolysin type) with thrombospondin type 1 motif, 2 [Source:MGI Symbol;Acc:MGI:1347356]	+	mRNA	overlapping	0	0.0109055	2.93559	1.75244	1.58966
Cyp1b1	17	79706953	79715041	-	36	Cyp1b1-201	ENSMUST00000024894	cytochrome P450, family 1, subfamily b, polypeptide 1 [Source:MGI Symbol;Acc:MGI:88590]	-	mRNA	overlapping	0	0.703604	3.90846	2.69036	2.2753
Stat2	10	128270559	128292849	+	35						Not found	0	7.50281	8.69821	8.26705	8.09006
Phf11d	14	59347407	59365470	-	34	Phf11d-201	ENSMUST00000095157	PHD finger protein 11D [Source:MGI Symbol;Acc:MGI:1277133]	-	mRNA	overlapping	0	4.83996	6.70349	6.30679	5.81293
F2r	13	95601803	95618487	-	33	F2r-201	ENSMUST00000059193	coagulation factor II (thrombin) receptor [Source:MGI Symbol;Acc:MGI:101802]	-	mRNA	overlapping	0	-3.63526	0.505516	-0.139136	-1.55417
Herc6	6	57581000	57664632	+	32	Herc6-201	ENSMUST00000031817	hect domain and RLD 6 [Source:MGI Symbol;Acc:MGI:1914388]	+	mRNA	overlapping	0	5.93391	7.01857	6.91407	6.54328
Spib	7	44525993	44532071	-	31	Spib-201	ENSMUST00000035323	Spi-B transcription factor (Spi-1/PU.1 related) [Source:MGI Symbol;Acc:MGI:892986]	-	mRNA	overlapping	0	-3.13526	2.22967	1.23129	0.153352
Stk39	2	68210445	68472268	-	30	Stk39-201	ENSMUST00000102715	serine/threonine kinase 39 [Source:MGI Symbol;Acc:MGI:1858416]	-	mRNA	overlapping	0	0.0511772	1.40778	1.12216	0.954547
Phf11a	14	59276913	59297522	-	29	Phf11a-201	ENSMUST00000062307	PHD finger protein 11A [Source:MGI Symbol;Acc:MGI:1918441]	-	mRNA	overlapping	0	3.49244	5.08948	4.90864	3.85992
Socs1	16	10783808	10785536	-	28	Socs1-201	ENSMUST00000038099	suppressor of cytokine signaling 1 [Source:MGI Symbol;Acc:MGI:1354910]	-	mRNA	overlapping	0	0.199187	1.34679	1.26239	0.399279
Kdr	5	75932827	75978458	-	27	Kdr-201	ENSMUST00000113516	kinase insert domain protein receptor [Source:MGI Symbol;Acc:MGI:96683]	-	mRNA	overlapping	0	1.05335	3.79995	3.44553	1.46511
Mx1	16	97447035	97462907	-	26	Mx1-203	ENSMUST00000135184	MX dynamin-like GTPase 1 [Source:MGI Symbol;Acc:MGI:97243]	-	mRNA	overlapping	0	5.54824	6.98422	6.91299	5.55855
Serinc2	4	130253495	130279205	-	25						Not found	0	-3.84277	-0.721071	-1.06536	-3.63913
Ly6i	15	74979534	74983430	-	24	Ly6i-201	ENSMUST00000023250	lymphocyte antigen 6 complex, locus I [Source:MGI Symbol;Acc:MGI:1888480]	-	mRNA	overlapping	0	-0.241304	2.10575	2.11146	0.0054196
Ifi35	11	101448407	101458698	+	23	Ifi35-201	ENSMUST00000010502	interferon-induced protein 35 [Source:MGI Symbol;Acc:MGI:1917360]	+	mRNA	overlapping	0	5.27217	6.22645	6.25973	5.34147
Usp18	6	121245906	121270917	+	22	Usp18-201	ENSMUST00000032198	ubiquitin specific peptidase 18 [Source:MGI Symbol;Acc:MGI:1344364]	+	mRNA	overlapping	0	4.85411	6.19351	6.2204	4.95222
Ifit1	19	34640871	34650009	+	21	Ifit1-201	ENSMUST00000102824	interferon-induced protein with tetratricopeptide repeats 1 [Source:MGI Symbol;Acc:MGI:99450]	+	mRNA	overlapping	0	6.11806	7.66121	7.44754	6.56557
Cmpk2	12	26469204	26479837	+	20	Cmpk2-201	ENSMUST00000020969	cytidine monophosphate (UMP-CMP) kinase 2, mitochondrial [Source:MGI Symbol;Acc:MGI:99830]	+	mRNA	overlapping	0	6.11417	7.47422	7.37811	6.56562
Rsad2	12	26442746	26456452	-	19	Rsad2-201	ENSMUST00000020970	radical S-adenosyl methionine domain containing 2 [Source:MGI Symbol;Acc:MGI:1929628]	-	mRNA	overlapping	0	6.91898	8.48793	8.36324	7.49079
Ms4a4c	19	11404770	11427246	+	18						Not found	0	5.18346	7.5659	7.3981	5.88742
Adora2a	10	75316877	75334784	+	17	Adora2a-201	ENSMUST00000105420	adenosine A2a receptor [Source:MGI Symbol;Acc:MGI:99402]	+	mRNA	overlapping	0	-1.05029	0.137033	0.146976	-0.6667
Oas1g	5	120876142	120887613	-	16						Not found	0	4.4206	5.54981	5.5723	4.7605
Serpinb8	1	107590006	107610484	+	15	Serpinb8-202	ENSMUST00000112706	serine (or cysteine) peptidase inhibitor, clade B, member 8 [Source:MGI Symbol;Acc:MGI:894657]	+	mRNA	overlapping	0	4.27805	5.15723	5.17042	4.49617
Flt1	5	147561604	147726011	-	14	Flt1-202	ENSMUST00000031653	FMS-like tyrosine kinase 1 [Source:MGI Symbol;Acc:MGI:95558]	-	mRNA	overlapping	0	0.220578	1.58358	1.48307	0.812511
Fpr1	17	17876471	17883940	-	13	Fpr1-201	ENSMUST00000061516	formyl peptide receptor 1 [Source:MGI Symbol;Acc:MGI:107443]	-	mRNA	overlapping	0	1.40814	2.66773	3.16497	1.60076
Isg15	4	156199424	156200818	-	12	Isg15-201	ENSMUST00000085425	ISG15 ubiquitin-like modifier [Source:MGI Symbol;Acc:MGI:1855694]	-	mRNA	overlapping	0	5.66261	7.0906	7.5922	6.04371
Enpp4	17	44096308	44105809	-	11	Enpp4-201	ENSMUST00000024757	ectonucleotide pyrophosphatase/phosphodiesterase 4 [Source:MGI Symbol;Acc:MGI:2682634]	-	mRNA	overlapping	0	2.05646	3.08996	3.41115	2.49893
Itgad	7	128154376	128223816	+	10						Not found	0	-0.204712	0.811315	1.60999	0.837387
Ifi44	3	151730922	151749960	-	9	Ifi44-201	ENSMUST00000029671	interferon-induced protein 44 [Source:MGI Symbol;Acc:MGI:2443016]	-	mRNA	overlapping	0	4.48717	6.3901	6.77468	6.05552
Map2	1	66175273	66442583	+	8						Not found	0	-0.93056	0.837234	1.51514	0.586064
Galnt9	5	110544355	110621380	+	7						Not found	0	-0.43056	1.49786	2.03937	1.03191
Slpi	2	164354070	164389095	-	6						Not found	0	1.19752	2.17627	2.53065	1.89794
Slc45a3	1	131962967	131982969	+	5	Slc45a3-202	ENSMUST00000177943	solute carrier family 45, member 3 [Source:MGI Symbol;Acc:MGI:1922082]	+	mRNA	overlapping	0	-0.926329	0.571411	1.41432	0.085652
Ifit2	19	34550694	34576419	+	4						Not found	0	7.92708	9.5103	9.50523	8.7927
Ccr7	11	99144196	99155077	-	3	Ccr7-201	ENSMUST00000103134	chemokine (C-C motif) receptor 7 [Source:MGI Symbol;Acc:MGI:103011]	-	mRNA	overlapping	0	-1.32058	2.01354	2.1102	0.686038
Rpl39l	16	10170226	10174911	+	2						Not found	0	-2.4391	0.137033	0.459956	-1.0954
Apol7c	15	77524867	77533315	-	1	Apol7c-201	ENSMUST00000062562	apolipoprotein L 7c [Source:MGI Symbol;Acc:MGI:1920912]	-	mRNA	overlapping	0	-2.05029	2.0474	2.37107	0.0466506
Slfn4	11	83175186	83190216	+	0	Slfn4-201	ENSMUST00000000208	schlafen 4 [Source:MGI Symbol;Acc:MGI:1329010]	+	mRNA	overlapping	0	2.24406	5.30764	5.92048	4.11089

## Sheet: Cluster 3 (210 genes)
Probe	Chromosome	Start	End	Probe Strand	Index	Feature	ID	Description	Feature Strand	Type	Orientation	Distance	WT NT	WT MDP	Arhgef2-/- MDP	Irf5-/- MDP
Cfb	17	34856374	34862518	-	209	Cfb-202	ENSMUST00000128767	complement factor B [Source:MGI Symbol;Acc:MGI:105975]	-	mRNA	overlapping	0	3.14701	6.06274	6.66928	5.96308
G530011O06Rik	X	169975043	169978917	-	208	G530011O06Rik-201	ENSMUST00000154810	RIKEN cDNA G530011O06 gene [Source:MGI Symbol;Acc:MGI:3603513]	-	mRNA	overlapping	0	3.54009	5.06338	5.17515	4.98922
Serpina3g	12	104236245	104241939	+	207						Not found	0	-0.13596	1.80705	2.04342	1.75155
Paqr9	9	95559657	95568023	+	206	Paqr9-201	ENSMUST00000079597	progestin and adipoQ receptor family member IX [Source:MGI Symbol;Acc:MGI:1922802]	+	mRNA	overlapping	0	-0.889329	0.843991	0.959955	0.606798
Ly75	2	60292103	60383303	-	205	Ly75-202	ENSMUST00000112533	lymphocyte antigen 75 [Source:MGI Symbol;Acc:MGI:106662]	-	mRNA	overlapping	0	-0.33159	1.76265	1.5058	1.46657
Ptprm	17	66666947	67354457	-	204						Not found	0	-0.580993	1.47228	1.37655	1.2979
Alox12	11	70241457	70255353	-	203	Alox12-201	ENSMUST00000000329	arachidonate 12-lipoxygenase [Source:MGI Symbol;Acc:MGI:87998]	-	mRNA	overlapping	0	-2.57061	1.10575	0.900011	0.807067
Gzmb	14	56258838	56262260	-	202	Gzmb-201	ENSMUST00000015581	granzyme B [Source:MGI Symbol;Acc:MGI:109267]	-	mRNA	overlapping	0	-5.28726	-1.59119	-1.89303	-1.92265
Col6a1	10	76708792	76726168	-	201	Col6a1-201	ENSMUST00000001147	collagen, type VI, alpha 1 [Source:MGI Symbol;Acc:MGI:88459]	-	mRNA	overlapping	0	1.41876	4.28433	4.0263	3.98472
Soat2	15	102150526	102163474	+	200	Soat2-201	ENSMUST00000023806	sterol O-acyltransferase 2 [Source:MGI Symbol;Acc:MGI:1332226]	+	mRNA	overlapping	0	-0.359882	1.35124	1.31842	1.29141
Col6a2	10	76595762	76623630	-	199	Col6a2-201	ENSMUST00000001181	collagen, type VI, alpha 2 [Source:MGI Symbol;Acc:MGI:88460]	-	mRNA	overlapping	0	1.07997	4.34231	3.7364	3.92078
Batf2	19	6140983	6172476	+	198						Not found	0	2.42681	3.7244	3.5171	3.61295
Tgtp2	11	49057194	49064206	-	197						Not found	0	2.71412	4.53036	4.26201	4.32393
Itga2b	11	102453297	102470122	-	196						Not found	0	-1.38136	2.56926	2.25603	1.88307
Slc13a3	2	165405028	165473230	-	195	Slc13a3-201	ENSMUST00000029208	solute carrier family 13 (sodium-dependent dicarboxylate transporter), member 3 [Source:MGI Symbol;Acc:MGI:2149635]	-	mRNA	overlapping	0	1.82473	3.72655	3.66299	3.40933
Neo1	9	58874687	59036441	-	194	Neo1-201	ENSMUST00000068664	neogenin [Source:MGI Symbol;Acc:MGI:1097159]	-	mRNA	overlapping	0	-0.159613	2.38564	2.03533	1.85748
Zbp1	2	173206612	173218923	-	193	Zbp1-201	ENSMUST00000029018	Z-DNA binding protein 1 [Source:MGI Symbol;Acc:MGI:1927449]	-	mRNA	overlapping	0	6.04425	7.85837	7.63432	7.40956
Nos2	11	78920787	78960254	+	192	Nos2-201	ENSMUST00000018610	nitric oxide synthase 2, inducible [Source:MGI Symbol;Acc:MGI:97361]	+	mRNA	overlapping	0	-4.13526	1.42527	0.403942	0.360871
Slamf6	1	171917515	171953170	+	191	Slamf6-207	ENSMUST00000195656	SLAM family member 6 [Source:MGI Symbol;Acc:MGI:1353620]	+	mRNA	overlapping	0	-0.788512	1.27401	0.898508	0.799743
Nr1h3	2	91184061	91202834	-	190						Not found	0	4.45405	6.12398	5.69989	5.70588
Angpt2	8	18690263	18741562	-	189	Angpt2-201	ENSMUST00000033846	angiopoietin 2 [Source:MGI Symbol;Acc:MGI:1202890]	-	mRNA	overlapping	0	0.195634	1.62041	1.60739	1.25515
Mfsd2b	12	4862440	4874359	-	188						Not found	0	-2.13526	0.138525	0.191929	-0.342153
A530032D15Rik	1	85083069	85109853	-	187						Not found	0	0.0872521	1.2091	1.25244	0.940807
Slfn1	11	83116849	83122670	+	186	Slfn1-201	ENSMUST00000037994	schlafen 1 [Source:MGI Symbol;Acc:MGI:1313259]	+	mRNA	overlapping	0	3.44586	6.77211	6.50324	5.83484
Asns	6	7675169	7693254	-	185	Asns-201	ENSMUST00000031766	asparagine synthetase [Source:MGI Symbol;Acc:MGI:1350929]	-	mRNA	overlapping	0	3.10887	4.58169	4.12342	4.88992
Gsta3	1	21240589	21265661	+	184	Gsta3-201	ENSMUST00000027067	glutathione S-transferase, alpha 3 [Source:MGI Symbol;Acc:MGI:95856]	+	mRNA	overlapping	0	-2.84277	0.408809	-0.51559	1.19123
Fabp7	10	57784881	57788450	+	183	Fabp7-201	ENSMUST00000020024	fatty acid binding protein 7, brain [Source:MGI Symbol;Acc:MGI:101916]	+	mRNA	overlapping	0	-0.19317	2.36123	1.65335	3.02633
Cycs	6	50562563	50566538	-	182	Cycs-202	ENSMUST00000161401	cytochrome c, somatic [Source:MGI Symbol;Acc:MGI:88578]	-	mRNA	overlapping	0	5.37347	6.61168	6.28384	6.94585
Pkp2	16	16213318	16272712	+	181	Pkp2-201	ENSMUST00000039408	plakophilin 2 [Source:MGI Symbol;Acc:MGI:1914701]	+	mRNA	overlapping	0	-2.55029	0.641499	-0.439588	1.12754
Gbp4	5	105115767	105139586	-	180	Gbp4-202	ENSMUST00000196204	guanylate binding protein 4 [Source:MGI Symbol;Acc:MGI:97072]	-	mRNA	overlapping	0	0.923891	3.33159	2.56058	3.6763
Cst7	2	150570415	150578944	+	179	Cst7-201	ENSMUST00000089200	cystatin F (leukocystatin) [Source:MGI Symbol;Acc:MGI:1298217]	+	mRNA	overlapping	0	0.696301	3.23262	2.40207	3.54438
Naa20	2	145902099	145916425	+	178						Not found	0	5.03644	5.90854	5.58393	6.01581
Aars	8	111033144	111057664	+	177						Not found	0	5.87932	6.98719	6.72112	7.20423
Clmp	9	40685962	40785319	+	176						Not found	0	-0.551546	1.37418	0.839546	1.72924
Rcn1	2	105386291	105399319	-	175	Rcn1-201	ENSMUST00000006128	reticulocalbin 1 [Source:MGI Symbol;Acc:MGI:104559]	-	mRNA	overlapping	0	2.488	3.49273	3.21862	3.65406
Lgalsl	11	20823576	20831056	-	174	Lgalsl-201	ENSMUST00000047028	lectin, galactoside binding-like [Source:MGI Symbol;Acc:MGI:1916114]	-	mRNA	overlapping	0	0.0944605	1.26406	0.972287	1.40883
Gtf3c6	10	40247703	40258108	-	173						Not found	0	3.88967	5.02262	4.44897	5.28013
Phgdh	3	98313170	98339990	-	172	Phgdh-201	ENSMUST00000065793	3-phosphoglycerate dehydrogenase [Source:MGI Symbol;Acc:MGI:1355330]	-	mRNA	overlapping	0	1.2656	2.53905	1.8979	2.72517
Bmpr1a	14	34410734	34503341	-	171						Not found	0	0.0341129	1.40212	0.923283	1.77351
Akap2	4	57717657	57896984	+	170						Not found	0	-0.0706138	2.93639	1.86482	3.83075
Dach1	14	97786853	98169765	-	169						Not found	0	-0.463107	1.07995	0.545225	1.44734
Glipr2	4	43957401	43979118	+	168	Glipr2-201	ENSMUST00000030202	GLI pathogenesis-related 2 [Source:MGI Symbol;Acc:MGI:1917770]	+	mRNA	overlapping	0	2.4341	3.52092	3.06744	3.8825
Jag1	2	137081456	137116644	-	167	Jag1-201	ENSMUST00000028735	jagged 1 [Source:MGI Symbol;Acc:MGI:1095416]	-	mRNA	overlapping	0	3.08128	3.99535	3.61035	4.23648
Atf5	7	44812256	44816658	-	166	Atf5-201	ENSMUST00000047356	activating transcription factor 5 [Source:MGI Symbol;Acc:MGI:2141857]	-	mRNA	overlapping	0	3.84251	5.03081	4.50083	5.2771
Gm14005	2	128178319	128502765	-	165						Not found	0	-0.778133	1.16018	0.276892	1.54534
Sdc1	12	8771323	8793715	+	164	Sdc1-201	ENSMUST00000020911	syndecan 1 [Source:MGI Symbol;Acc:MGI:1349162]	+	mRNA	overlapping	0	4.4844	6.11728	5.40241	6.40972
Prss46	9	110844506	110856522	+	163	Prss46-202	ENSMUST00000176403	protease, serine 46 [Source:MGI Symbol;Acc:MGI:1921556]	+	mRNA	overlapping	0	-2.34277	0.501021	-0.808071	0.954795
Rhoj	12	75308322	75401456	+	162	Rhoj-201	ENSMUST00000055390	ras homolog family member J [Source:MGI Symbol;Acc:MGI:1931551]	+	mRNA	overlapping	0	0.382831	2.10526	1.43705	2.41278
Rtn4r	16	18127642	18152408	+	161	Rtn4r-201	ENSMUST00000059589	reticulon 4 receptor [Source:MGI Symbol;Acc:MGI:2136886]	+	mRNA	overlapping	0	-3.23158	0.0730445	-1.25033	0.758079
Atf4	15	80255184	80257540	+	160	Atf4-201	ENSMUST00000109605	activating transcription factor 4 [Source:MGI Symbol;Acc:MGI:88096]	+	mRNA	overlapping	0	6.30828	7.36316	6.95277	7.60245
Btbd19	4	117119219	117125725	-	159						Not found	0	1.32845	2.20843	1.84978	2.32948
Rasgrp1	2	117279993	117343001	-	158	Rasgrp1-201	ENSMUST00000102534	RAS guanyl releasing protein 1 [Source:MGI Symbol;Acc:MGI:1314635]	-	mRNA	overlapping	0	-0.0935157	1.73336	0.967687	2.00582
Ctsk	3	95499256	95509362	+	157	Ctsk-201	ENSMUST00000015664	cathepsin K [Source:MGI Symbol;Acc:MGI:107823]	+	mRNA	overlapping	0	0.726362	3.36553	2.87038	3.98454
Slc22a4	11	53983123	54028090	-	156	Slc22a4-201	ENSMUST00000020586	solute carrier family 22 (organic cation transporter), member 4 [Source:MGI Symbol;Acc:MGI:1353479]	-	mRNA	overlapping	0	1.46978	2.41379	2.24952	2.62197
Gbp5	3	142493978	142522344	+	155						Not found	0	3.6372	5.11449	4.88087	5.44193
Serpinb9	13	33003250	33017957	+	154	Serpinb9-202	ENSMUST00000063191	serine (or cysteine) peptidase inhibitor, clade B, member 9 [Source:MGI Symbol;Acc:MGI:106603]	+	mRNA	overlapping	0	3.65859	4.68634	4.55327	4.98073
Cpe	8	64592542	64693054	-	153	Cpe-201	ENSMUST00000048967	carboxypeptidase E [Source:MGI Symbol;Acc:MGI:101932]	-	mRNA	overlapping	0	1.06944	2.82988	2.56686	3.3995
Mamdc2	19	23302609	23448322	-	152	Mamdc2-201	ENSMUST00000036069	MAM domain containing 2 [Source:MGI Symbol;Acc:MGI:1918988]	-	mRNA	overlapping	0	1.04049	3.36909	3.13833	3.86983
Treml1	17	48359916	48367176	+	151	Treml1-201	ENSMUST00000024792	triggering receptor expressed on myeloid cells-like 1 [Source:MGI Symbol;Acc:MGI:1918576]	+	mRNA	overlapping	0	0.200957	1.36634	1.22138	1.56557
Cttn	7	144435733	144471009	-	150						Not found	0	0.982004	3.47854	3.05759	3.80167
Magohb	6	131284388	131293244	-	149	Magohb-201	ENSMUST00000032307	mago homolog B, exon junction complex core component [Source:MGI Symbol;Acc:MGI:1913691]	-	mRNA	overlapping	0	1.0524	1.97928	1.77254	2.04534
Src	2	157418444	157471862	+	148						Not found	0	2.51655	4.54315	4.13915	4.73017
Bhlhe40	6	108660629	108666925	+	147	Bhlhe40-201	ENSMUST00000032194	basic helix-loop-helix family, member e40 [Source:MGI Symbol;Acc:MGI:1097714]	+	mRNA	overlapping	0	2.32415	4.32821	3.83224	4.4796
Gimap4	6	48684549	48692060	+	146						Not found	0	-5.21126	-0.809723	-1.82428	-0.745831
Ccl5	11	83525778	83530518	-	145	Ccl5-201	ENSMUST00000035938	chemokine (C-C motif) ligand 5 [Source:MGI Symbol;Acc:MGI:98262]	-	mRNA	overlapping	0	4.79827	7.95005	7.19656	7.9465
Dusp4	8	34807297	34819894	+	144	Dusp4-201	ENSMUST00000033930	dual specificity phosphatase 4 [Source:MGI Symbol;Acc:MGI:2442191]	+	mRNA	overlapping	0	2.33966	3.95055	3.5808	3.93992
Rhov	2	119269201	119271272	-	143	Rhov-201	ENSMUST00000037360	ras homolog family member V [Source:MGI Symbol;Acc:MGI:2444227]	-	mRNA	overlapping	0	2.49697	4.00057	3.59868	4.02989
Ccdc173	2	69758033	69789575	-	142	Ccdc173-201	ENSMUST00000094942	coiled-coil domain containing 173 [Source:MGI Symbol;Acc:MGI:1923100]	-	mRNA	overlapping	0	-0.426329	0.952058	0.600741	0.963157
Gpd1	15	99717515	99725005	+	141	Gpd1-201	ENSMUST00000023760	glycerol-3-phosphate dehydrogenase 1 (soluble) [Source:MGI Symbol;Acc:MGI:95679]	+	mRNA	overlapping	0	-0.744575	1.08598	0.682348	1.04403
Noxred1	12	87221040	87238732	-	140	Noxred1-203	ENSMUST00000222480	NADP+ dependent oxidoreductase domain containing 1 [Source:MGI Symbol;Acc:MGI:1918525]	-	mRNA	overlapping	0	-2.24458	-0.867461	-0.969035	-0.896415
Serping1	2	84765387	84775444	-	139						Not found	0	-4.05029	1.20129	0.840769	1.21109
Acp5	9	22126727	22135711	-	138	Acp5-203	ENSMUST00000165735	acid phosphatase 5, tartrate resistant [Source:MGI Symbol;Acc:MGI:87883]	-	mRNA	overlapping	0	3.47648	6.03534	5.70688	6.00199
Klra2	6	131219223	131247362	-	137	Klra2-201	ENSMUST00000032306	killer cell lectin-like receptor, subfamily A, member 2 [Source:MGI Symbol;Acc:MGI:101906]	-	mRNA	overlapping	0	1.70936	3.02505	2.8618	2.99757
Nckap1	2	80500512	80581380	-	136						Not found	0	0.980655	2.15637	1.94561	2.10554
Clu	14	65968483	65981547	+	135	Clu-201	ENSMUST00000022616	clusterin [Source:MGI Symbol;Acc:MGI:88423]	+	mRNA	overlapping	0	-3.84277	-0.171303	-0.618815	-0.0452053
Gp1ba	11	70639122	70642036	+	134	Gp1ba-201	ENSMUST00000055184	glycoprotein 1b, alpha polypeptide [Source:MGI Symbol;Acc:MGI:1333744]	+	mRNA	overlapping	0	-4.71126	0.346788	-0.100552	0.67555
Mlkl	8	111311797	111338177	-	133	Mlkl-201	ENSMUST00000056157	mixed lineage kinase domain-like [Source:MGI Symbol;Acc:MGI:1921818]	-	mRNA	overlapping	0	4.1525	5.52686	5.35528	5.62893
Ptprn	1	75247027	75264502	-	132						Not found	0	1.40814	3.82179	3.52832	4.03278
Tmem26	10	68723646	68782650	+	131						Not found	0	1.57866	3.58749	2.92512	3.23938
Nrgn	9	37544492	37552904	-	130	Nrgn-201	ENSMUST00000065668	neurogranin [Source:MGI Symbol;Acc:MGI:1927184]	-	mRNA	overlapping	0	-4.13526	2.66126	0.756571	1.53965
Mmp14	14	54431612	54445364	+	129						Not found	0	3.83628	6.58593	5.56926	5.95375
Bicc1	10	70922832	71159700	-	128	Bicc1-203	ENSMUST00000143791	BicC family RNA binding protein 1 [Source:MGI Symbol;Acc:MGI:1933388]	-	mRNA	overlapping	0	-2.84277	1.10027	-0.332526	0.0325751
Mmp10	9	7502352	7510240	+	127	Mmp10-201	ENSMUST00000034488	matrix metallopeptidase 10 [Source:MGI Symbol;Acc:MGI:97007]	+	mRNA	overlapping	0	-2.00186	-0.192213	-0.884073	-0.688092
Lgals9	11	78962974	78984946	-	126	Lgals9-202	ENSMUST00000108268	lectin, galactose binding, soluble 9 [Source:MGI Symbol;Acc:MGI:109496]	-	mRNA	overlapping	0	7.32254	8.66937	8.22748	8.3344
Treml4	17	48264295	48275360	+	125	Treml4-201	ENSMUST00000059873	triggering receptor expressed on myeloid cells-like 4 [Source:MGI Symbol;Acc:MGI:1923239]	+	mRNA	overlapping	0	0.104635	1.21146	0.887324	1.09222
Enpp5	17	44078813	44086567	+	124	Enpp5-203	ENSMUST00000154166	ectonucleotide pyrophosphatase/phosphodiesterase 5 [Source:MGI Symbol;Acc:MGI:1933830]	+	mRNA	overlapping	0	-2.38933	-0.221071	-0.930034	-0.393202
Il2rg	X	101264378	101268255	-	123	Il2rg-201	ENSMUST00000033664	interleukin 2 receptor, gamma chain [Source:MGI Symbol;Acc:MGI:96551]	-	mRNA	overlapping	0	7.00993	8.3978	7.91629	8.22741
Ceacam19	7	19875742	19887965	-	122	Ceacam19-201	ENSMUST00000052605	carcinoembryonic antigen-related cell adhesion molecule 19 [Source:MGI Symbol;Acc:MGI:2443001]	-	mRNA	overlapping	0	1.08062	2.50496	2.01698	2.35401
Ppa1	10	61648552	61674168	+	121	Ppa1-201	ENSMUST00000020286	pyrophosphatase (inorganic) 1 [Source:MGI Symbol;Acc:MGI:97831]	+	mRNA	overlapping	0	2.78518	3.95522	3.52775	3.8623
Serpine2	1	79794197	79861180	-	120						Not found	0	0.868609	3.30029	2.56686	3.43252
Sod3	5	52363791	52371418	+	119	Sod3-201	ENSMUST00000101208	superoxide dismutase 3, extracellular [Source:MGI Symbol;Acc:MGI:103181]	+	mRNA	overlapping	0	-2.4391	0.509982	-0.579814	0.422932
Fgfr1	8	25513654	25575718	+	118						Not found	0	0.361921	3.50451	2.37107	3.50131
Chac1	2	119351229	119354381	+	117	Chac1-201	ENSMUST00000028780	ChaC, cation transport regulator 1 [Source:MGI Symbol;Acc:MGI:1916315]	+	mRNA	overlapping	0	-2.3279	0.400565	-0.571105	0.374824
Mrps28	3	8802146	8923918	-	116	Mrps28-201	ENSMUST00000042148	mitochondrial ribosomal protein S28 [Source:MGI Symbol;Acc:MGI:1913480]	-	mRNA	overlapping	0	1.87114	3.15337	2.74165	3.13309
Pla1a	16	38396119	38433145	-	115	Pla1a-201	ENSMUST00000002926	phospholipase A1 member A [Source:MGI Symbol;Acc:MGI:1934677]	-	mRNA	overlapping	0	-2.84277	-0.513552	-1.48936	-0.71513
Ctsg	14	56099881	56102574	-	114	Ctsg-201	ENSMUST00000015583	cathepsin G [Source:MGI Symbol;Acc:MGI:88563]	-	mRNA	overlapping	0	1.36545	2.89321	2.27555	2.76013
Dppa3	6	122626410	122630272	+	113	Dppa3-201	ENSMUST00000049644	developmental pluripotency-associated 3 [Source:MGI Symbol;Acc:MGI:1920958]	+	mRNA	overlapping	0	-0.260321	1.1415	0.529712	1.0698
Fads2	19	10064164	10101503	-	112	Fads2-201	ENSMUST00000025567	fatty acid desaturase 2 [Source:MGI Symbol;Acc:MGI:1930079]	-	mRNA	overlapping	0	1.63074	2.84392	2.2441	2.7495
Sphk1	11	116530925	116536674	+	111						Not found	0	-4.34277	0.036216	-1.89303	-0.896415
Lag3	6	124904361	124911705	-	110	Lag3-201	ENSMUST00000032217	lymphocyte-activation gene 3 [Source:MGI Symbol;Acc:MGI:106588]	-	mRNA	overlapping	0	-1.99255	-0.282499	-1.01027	-0.632398
Slc1a4	11	20302180	20332713	-	109	Slc1a4-202	ENSMUST00000109594	solute carrier family 1 (glutamate/neutral amino acid transporter), member 4 [Source:MGI Symbol;Acc:MGI:2135601]	-	mRNA	overlapping	0	-0.159613	1.67627	0.924554	1.29698
Ptges	2	30889471	30929863	-	108						Not found	0	0.0872521	2.37813	1.46168	1.89324
Gpx7	4	108400390	108406961	-	107	Gpx7-201	ENSMUST00000030332	glutathione peroxidase 7 [Source:MGI Symbol;Acc:MGI:1914555]	-	mRNA	overlapping	0	-1.55029	0.367698	-0.381849	0.106798
Mrap	16	90738324	90749785	+	106	Mrap-201	ENSMUST00000038197	melanocortin 2 receptor accessory protein [Source:MGI Symbol;Acc:MGI:1924287]	+	mRNA	overlapping	0	-2.31333	0.935957	-0.470288	0.447835
Scara3	14	65919394	65953935	-	105	Scara3-201	ENSMUST00000042046	scavenger receptor class A, member 3 [Source:MGI Symbol;Acc:MGI:2444418]	-	mRNA	overlapping	0	-3.63526	0.743735	-1.10659	0.164536
Clcf1	19	4214238	4223490	+	104	Clcf1-201	ENSMUST00000046506	cardiotrophin-like cytokine factor 1 [Source:MGI Symbol;Acc:MGI:1930088]	+	mRNA	overlapping	0	-1.93056	1.46639	-0.0400445	0.862279
Fhdc1	3	84442198	84480429	-	103	Fhdc1-202	ENSMUST00000107689	FH2 domain containing 1 [Source:MGI Symbol;Acc:MGI:2684972]	-	mRNA	overlapping	0	-0.277274	1.6672	0.712667	1.24826
Ccl7	11	82045712	82047525	+	102	Ccl7-201	ENSMUST00000021011	chemokine (C-C motif) ligand 7 [Source:MGI Symbol;Acc:MGI:99512]	+	mRNA	overlapping	0	1.06944	2.41442	4.04403	6.1672
Fabp5	3	10012548	10016607	+	101	Fabp5-201	ENSMUST00000029046	fatty acid binding protein 5, epidermal [Source:MGI Symbol;Acc:MGI:101790]	+	mRNA	overlapping	0	6.87689	7.87254	9.02634	10.5593
Cd38	5	43868553	43912375	+	100	Cd38-201	ENSMUST00000030964	CD38 antigen [Source:MGI Symbol;Acc:MGI:107474]	+	mRNA	overlapping	0	-0.700073	0.291094	2.02218	3.06091
C1ra	6	124512405	124523443	+	99	C1ra-201	ENSMUST00000068593	complement component 1, r subcomponent A [Source:MGI Symbol;Acc:MGI:1355313]	+	mRNA	overlapping	0	0.705803	1.72166	1.92763	2.82511
C77080	4	129219578	129261404	-	98						Not found	0	2.8109	4.14266	4.53207	5.773
Scd2	19	44293676	44306864	+	97	Scd2-201	ENSMUST00000026221	stearoyl-Coenzyme A desaturase 2 [Source:MGI Symbol;Acc:MGI:98240]	+	mRNA	overlapping	0	3.43016	4.95754	5.51386	7.21146
Ak8	2	28700164	28813165	+	96	Ak8-201	ENSMUST00000074156	adenylate kinase 8 [Source:MGI Symbol;Acc:MGI:1916120]	+	mRNA	overlapping	0	-0.0968475	1.12915	1.61836	2.96146
Saa3	7	46711998	46715700	-	95	Saa3-201	ENSMUST00000006956	serum amyloid A 3 [Source:MGI Symbol;Acc:MGI:98223]	-	mRNA	overlapping	0	1.29587	3.57526	4.06371	6.53769
Gstm2	3	107981702	107986453	-	94	Gstm2-201	ENSMUST00000012348	glutathione S-transferase, mu 2 [Source:MGI Symbol;Acc:MGI:95861]	-	mRNA	overlapping	0	-0.177316	1.36225	2.05861	3.48747
Ccl2	11	82035571	82037453	+	93	Ccl2-201	ENSMUST00000000193	chemokine (C-C motif) ligand 2 [Source:MGI Symbol;Acc:MGI:98259]	+	mRNA	overlapping	0	2.92255	4.57873	5.06308	7.20455
Fabp4	3	10204088	10208576	-	92	Fabp4-201	ENSMUST00000029041	fatty acid binding protein 4, adipocyte [Source:MGI Symbol;Acc:MGI:88038]	-	mRNA	overlapping	0	3.46141	4.89928	5.39726	7.57704
Dio2	12	90724552	90738438	-	91	Dio2-201	ENSMUST00000082432	deiodinase, iodothyronine, type II [Source:MGI Symbol;Acc:MGI:1338833]	-	mRNA	overlapping	0	0.05335	1.39013	2.32532	4.40078
Atp6v0d2	4	19876841	19922605	-	90	Atp6v0d2-201	ENSMUST00000029900	ATPase, H+ transporting, lysosomal V0 subunit D2 [Source:MGI Symbol;Acc:MGI:1924415]	-	mRNA	overlapping	0	6.07329	7.18446	7.82536	9.4394
Gadd45a	6	67035096	67037457	-	89						Not found	0	2.53543	3.41355	3.44382	4.88466
Npl	1	153503015	153550045	-	88	Npl-201	ENSMUST00000041874	N-acetylneuraminate pyruvate lyase [Source:MGI Symbol;Acc:MGI:1921341]	-	mRNA	overlapping	0	1.07997	2.07569	2.02531	3.60867
Pdpn	4	143267431	143299564	-	87	Pdpn-201	ENSMUST00000030317	podoplanin [Source:MGI Symbol;Acc:MGI:103098]	-	mRNA	overlapping	0	-0.570614	3.26017	3.11592	5.92752
Il1a	2	129299610	129309972	-	86	Il1a-201	ENSMUST00000028882	interleukin 1 alpha [Source:MGI Symbol;Acc:MGI:96542]	-	mRNA	overlapping	0	-1.68181	0.345671	0.249668	1.84794
Cd200	16	45382135	45409053	-	85	Cd200-202	ENSMUST00000163230	CD200 antigen [Source:MGI Symbol;Acc:MGI:1196990]	-	mRNA	overlapping	0	-0.492554	2.19028	2.11083	3.84399
Slc7a11	3	49892526	50443614	-	84	Slc7a11-205	ENSMUST00000194462	solute carrier family 7 (cationic amino acid transporter, y+ system), member 11 [Source:MGI Symbol;Acc:MGI:1347355]	-	mRNA	overlapping	0	0.734002	2.08698	1.93732	2.75515
Sfrp4	13	19623104	19632994	+	83	Sfrp4-203	ENSMUST00000222464	secreted frizzled-related protein 4 [Source:MGI Symbol;Acc:MGI:892010]	+	mRNA	overlapping	0	-3.34277	0.0293131	-0.111912	1.73076
Dcn	10	97479609	97518143	+	82	Dcn-201	ENSMUST00000105287	decorin [Source:MGI Symbol;Acc:MGI:94872]	+	mRNA	overlapping	0	-4.05029	-0.470687	-0.571105	1.24364
Exoc3l4	12	111417017	111431678	+	81						Not found	0	-0.359882	1.44673	1.29666	2.21074
Cox6a2	7	128205435	128206387	-	80	Cox6a2-201	ENSMUST00000033049	cytochrome c oxidase subunit VIa polypeptide 2 [Source:MGI Symbol;Acc:MGI:104649]	-	mRNA	overlapping	0	-0.804366	1.38538	1.06491	2.24032
Tmsb10	6	72957347	72958748	-	79						Not found	0	7.11268	8.6723	8.37147	9.25719
Procr	2	155751117	155755471	+	78	Procr-201	ENSMUST00000029140	protein C receptor, endothelial [Source:MGI Symbol;Acc:MGI:104596]	+	mRNA	overlapping	0	2.3018	3.61276	3.67389	5.09035
Alas1	9	106233455	106248654	-	77						Not found	0	6.09125	7.09984	7.02829	8.03007
Layn	9	51054640	51077094	-	76						Not found	0	0.964581	2.29192	2.2452	3.61867
Npdc1	2	25399351	25409494	+	75						Not found	0	0.186222	1.2565	1.20311	2.16106
Itgb3	11	104608000	104670476	+	74	Itgb3-201	ENSMUST00000021028	integrin beta 3 [Source:MGI Symbol;Acc:MGI:96612]	+	mRNA	overlapping	0	2.45328	3.47963	3.47712	4.78735
Lat	7	126363824	126369570	-	73						Not found	0	-0.939097	0.654736	0.588704	2.57782
Serpinb9b	13	33027416	33041884	+	72	Serpinb9b-201	ENSMUST00000006392	serine (or cysteine) peptidase inhibitor, clade B, member 9b [Source:MGI Symbol;Acc:MGI:894668]	+	mRNA	overlapping	0	-0.813327	1.86403	1.34625	3.73818
Eef1a2	2	181147653	181157014	-	71	Eef1a2-201	ENSMUST00000055990	eukaryotic translation elongation factor 1 alpha 2 [Source:MGI Symbol;Acc:MGI:1096317]	-	mRNA	overlapping	0	-1.55029	1.07386	0.485078	2.70768
Nat6	9	107578887	107584050	+	70						Not found	0	4.06809	5.23722	4.9293	6.06129
Mmp12	9	7344381	7369499	+	69						Not found	0	9.018	10.6648	10.2451	11.8208
Tma16	8	66473118	66486530	-	68						Not found	0	2.33131	3.23678	3.0301	3.92776
Mfge8	7	79133768	79149060	-	67						Not found	0	5.24897	6.78858	6.45063	7.89918
Marco	1	120474538	120505024	-	66	Marco-201	ENSMUST00000027639	macrophage receptor with collagenous structure [Source:MGI Symbol;Acc:MGI:1309998]	-	mRNA	overlapping	0	0.908973	4.23437	3.6446	6.85118
Bcl2a1a	9	88956900	88962419	+	65	Bcl2a1a-201	ENSMUST00000098485	B cell leukemia/lymphoma 2 related protein A1a [Source:MGI Symbol;Acc:MGI:102687]	+	mRNA	overlapping	0	-2.47429	-0.111981	-1.05682	0.846068
Tarm1	7	3486500	3502624	-	64						Not found	0	-1.82058	0.501021	-0.439588	1.60459
Tceal8	X	136168984	136172342	-	63						Not found	0	4.29351	5.49228	4.88467	6.08701
Stac2	11	98036623	98053462	-	62	Stac2-201	ENSMUST00000017544	SH3 and cysteine rich domain 2 [Source:MGI Symbol;Acc:MGI:2144518]	-	mRNA	overlapping	0	1.41112	3.49786	2.56882	4.61404
Rpf2	10	40223246	40247036	-	61						Not found	0	2.85838	4.1576	3.46328	4.65069
Mrpl41	2	24974117	24975098	-	60	Mrpl41-201	ENSMUST00000045604	mitochondrial ribosomal protein L41 [Source:MGI Symbol;Acc:MGI:1333816]	-	mRNA	overlapping	0	2.97446	3.97141	3.43936	4.38401
Lyplal1	1	186087731	186117310	-	59	Lyplal1-201	ENSMUST00000045388	lysophospholipase-like 1 [Source:MGI Symbol;Acc:MGI:2385115]	-	mRNA	overlapping	0	-0.461999	0.6415	0.0470645	1.6089
1300002E11Rik	16	21794318	21809040	+	58	1300002E11Rik-207	ENSMUST00000211443	RIKEN cDNA 1300002E11 gene [Source:MGI Symbol;Acc:MGI:1919001]	+	mRNA	overlapping	0	0.861921	1.47812	1.14537	1.89223
Ssbp1	6	40471352	40484700	+	57	Ssbp1-202	ENSMUST00000114779	single-stranded DNA binding protein 1 [Source:MGI Symbol;Acc:MGI:1920040]	+	mRNA	overlapping	0	3.75119	4.27122	3.94399	4.64044
D330045A20Rik	X	139480367	139554582	+	56	D330045A20Rik-201	ENSMUST00000046763	RIKEN cDNA D330045A20 gene [Source:MGI Symbol;Acc:MGI:2147848]	+	mRNA	overlapping	0	-0.71251	0.840057	-0.139136	1.56408
Chchd10	10	75933130	75937747	+	55	Chchd10-203	ENSMUST00000219839	coiled-coil-helix-coiled-coil-helix domain containing 10 [Source:MGI Symbol;Acc:MGI:2143558]	+	mRNA	overlapping	0	1.34583	2.54851	1.55103	3.15638
F10	8	13037308	13056676	+	54	F10-202	ENSMUST00000063820	coagulation factor X [Source:MGI Symbol;Acc:MGI:103107]	+	mRNA	overlapping	0	1.26408	2.98293	4.66966	5.32427
F7	8	13026034	13035809	+	53	F7-201	ENSMUST00000033820	coagulation factor VII [Source:MGI Symbol;Acc:MGI:109325]	+	mRNA	overlapping	0	-0.36859	1.59395	3.87893	4.35832
Lipn	19	34067358	34084918	+	52	Lipn-201	ENSMUST00000025682	lipase, family member N [Source:MGI Symbol;Acc:MGI:1917416]	+	mRNA	overlapping	0	-0.813327	0.286253	1.55179	1.51459
Itgax	7	128129547	128150657	+	51	Itgax-201	ENSMUST00000033053	integrin alpha X [Source:MGI Symbol;Acc:MGI:96609]	+	mRNA	overlapping	0	5.01624	6.68239	7.06976	7.83962
Mgll	6	88724412	88828360	+	50	Mgll-204	ENSMUST00000113585	monoglyceride lipase [Source:MGI Symbol;Acc:MGI:1346042]	+	mRNA	overlapping	0	0.618642	2.74695	3.29144	4.3409
Gbp2	3	142620602	142638008	+	49	Gbp2-201	ENSMUST00000165774	guanylate binding protein 2 [Source:MGI Symbol;Acc:MGI:102772]	+	mRNA	overlapping	0	5.7105	7.20365	7.587	8.29053
Map6	7	99267447	99337137	+	48	Map6-205	ENSMUST00000207883	microtubule-associated protein 6 [Source:MGI Symbol;Acc:MGI:1201690]	+	mRNA	overlapping	0	-1.75781	0.478119	0.840769	1.89492
Scd1	19	44394451	44407709	-	47	Scd1-201	ENSMUST00000041331	stearoyl-Coenzyme A desaturase 1 [Source:MGI Symbol;Acc:MGI:98239]	-	mRNA	overlapping	0	-1.27813	1.35041	1.64911	2.8607
Il1rn	2	24336853	24351494	+	46	Il1rn-204	ENSMUST00000114487	interleukin 1 receptor antagonist [Source:MGI Symbol;Acc:MGI:96547]	+	mRNA	overlapping	0	4.90016	7.29149	7.60519	8.73483
Iigp1	18	60376029	60392627	+	45	Iigp1-202	ENSMUST00000066912	interferon inducible GTPase 1 [Source:MGI Symbol;Acc:MGI:1926259]	+	mRNA	overlapping	0	3.41933	5.56537	5.86822	6.68489
Tmem116	5	121451893	121524183	+	44	Tmem116-204	ENSMUST00000111795	transmembrane protein 116 [Source:MGI Symbol;Acc:MGI:1924712]	+	mRNA	overlapping	0	-0.413784	0.351241	0.460991	0.736978
Ccl12	11	82101845	82103400	+	43	Ccl12-201	ENSMUST00000000194	chemokine (C-C motif) ligand 12 [Source:MGI Symbol;Acc:MGI:108224]	+	mRNA	overlapping	0	-1.38136	1.04518	1.83668	3.37405
Spsb4	9	96943482	97018843	-	42	Spsb4-201	ENSMUST00000055433	splA/ryanodine receptor domain and SOCS box containing 4 [Source:MGI Symbol;Acc:MGI:2183445]	-	mRNA	overlapping	0	0.296063	1.33553	1.49288	2.1598
Cd274	19	29367455	29388095	+	41	Cd274-201	ENSMUST00000016640	CD274 antigen [Source:MGI Symbol;Acc:MGI:1926446]	+	mRNA	overlapping	0	4.74006	6.09598	6.81449	7.26193
Cd22	7	30865402	30880342	-	40						Not found	0	2.30969	3.74192	4.41751	4.77939
4933430I17Rik	4	62525369	62547993	+	39	4933430I17Rik-201	ENSMUST00000062145	RIKEN cDNA 4933430I17 gene [Source:MGI Symbol;Acc:MGI:3045314]	+	mRNA	overlapping	0	-2.23158	-0.137746	0.738953	1.70935
AW112010	19	11047617	11050566	-	38	AW112010-201	ENSMUST00000099676	expressed sequence AW112010 [Source:MGI Symbol;Acc:MGI:2147706]	-	mRNA	overlapping	0	3.33138	4.93823	5.71123	6.48137
Slamf8	1	172581758	172590568	-	37	Slamf8-201	ENSMUST00000065679	SLAM family member 8 [Source:MGI Symbol;Acc:MGI:1921998]	-	mRNA	overlapping	0	2.75954	4.75711	5.78998	6.75136
Il18bp	7	102014885	102018690	-	36						Not found	0	3.61799	5.63459	5.83751	6.25784
Flrt2	12	95692226	95785215	+	35	Flrt2-201	ENSMUST00000057324	fibronectin leucine rich transmembrane protein 2 [Source:MGI Symbol;Acc:MGI:3603594]	+	mRNA	overlapping	0	4.26655	5.58131	5.72653	6.05476
Ifrd1	12	40201567	40248504	-	34						Not found	0	4.33463	5.28632	5.37371	5.59308
Cxcl9	5	92321347	92328079	-	33	Cxcl9-201	ENSMUST00000113093	chemokine (C-X-C motif) ligand 9 [Source:MGI Symbol;Acc:MGI:1352449]	-	mRNA	overlapping	0	-0.926329	2.57437	2.90433	3.74851
Mthfd2	6	83305691	83325908	-	32						Not found	0	3.927	4.98592	5.0223	5.2707
Penk	4	4133531	4138819	-	31						Not found	0	-0.44665	1.50462	1.63569	2.06264
Gbp3	3	142560026	142573209	+	30						Not found	0	4.73321	6.0615	6.14367	6.40962
Serpinb1c	13	32881434	32898211	-	29	Serpinb1c-201	ENSMUST00000021834	serine (or cysteine) peptidase inhibitor, clade B, member 1c [Source:MGI Symbol;Acc:MGI:2445363]	-	mRNA	overlapping	0	-0.25448	0.725472	0.764768	1.15241
Dusp13	14	21733394	21751181	-	28						Not found	0	-3.47429	-0.678206	-0.384072	0.484835
Fabp3	4	130308595	130315463	+	27	Fabp3-201	ENSMUST00000070532	fatty acid binding protein 3, muscle and heart [Source:MGI Symbol;Acc:MGI:95476]	+	mRNA	overlapping	0	1.71616	3.18689	3.32727	3.76952
Gbp6	5	105270702	105293698	-	26						Not found	0	1.90877	4.09524	4.14766	4.84007
Car2	3	14886273	14900770	+	25						Not found	0	-3.84277	-0.735944	-0.111912	0.678821
Vsig8	1	172555938	172563717	+	24	Vsig8-201	ENSMUST00000061835	V-set and immunoglobulin domain containing 8 [Source:MGI Symbol;Acc:MGI:3642995]	+	mRNA	overlapping	0	-2.13526	0.942832	1.78519	2.52982
Osbpl5	7	143688762	143756985	-	23						Not found	0	-0.985651	0.505516	0.923283	0.751551
Gpc1	1	92831645	92860779	+	22	Gpc1-201	ENSMUST00000045970	glypican 1 [Source:MGI Symbol;Acc:MGI:1194891]	+	mRNA	overlapping	0	3.57422	4.82531	5.08721	5.00443
H2-M2	17	37480851	37483552	-	21						Not found	0	0.358377	3.812	4.24401	4.22325
Hey1	3	8663359	8667256	-	20	Hey1-201	ENSMUST00000042412	hairy/enhancer-of-split related with YRPW motif 1 [Source:MGI Symbol;Acc:MGI:1341800]	-	mRNA	overlapping	0	-2.23158	-0.0474596	0.24036	0.147316
Prdx5	19	6906697	6910106	-	19						Not found	0	7.06504	8.09924	8.14288	8.16857
Abtb2	2	103566310	103718423	+	18	Abtb2-201	ENSMUST00000076212	ankyrin repeat and BTB (POZ) domain containing 2 [Source:MGI Symbol;Acc:MGI:2139365]	+	mRNA	overlapping	0	0.525709	1.55654	1.61669	1.65053
B430306N03Rik	17	48316141	48327024	+	17	B430306N03Rik-201	ENSMUST00000049614	RIKEN cDNA B430306N03 gene [Source:MGI Symbol;Acc:MGI:2443478]	+	mRNA	overlapping	0	4.69938	5.89702	6.0066	6.1367
Npas4	19	4984355	4989971	-	16	Npas4-201	ENSMUST00000056129	neuronal PAS domain protein 4 [Source:MGI Symbol;Acc:MGI:2664186]	-	mRNA	overlapping	0	-0.444484	1.18471	1.28541	1.5045
Nkain1	4	130531602	130574173	-	15						Not found	0	1.40997	2.47298	2.53844	2.65102
Sorbs3	14	70180468	70207637	-	14	Sorbs3-201	ENSMUST00000022682	sorbin and SH3 domain containing 3 [Source:MGI Symbol;Acc:MGI:700013]	-	mRNA	overlapping	0	1.10261	2.20052	2.45162	2.60111
Vcam1	3	116109949	116129688	-	13	Vcam1-201	ENSMUST00000029574	vascular cell adhesion molecule 1 [Source:MGI Symbol;Acc:MGI:98926]	-	mRNA	overlapping	0	3.89731	5.14892	5.52631	5.62197
Cd55	1	130439027	130462744	-	12	Cd55-201	ENSMUST00000027650	CD55 molecule, decay accelerating factor for complement [Source:MGI Symbol;Acc:MGI:104850]	-	mRNA	overlapping	0	-1.70007	0.904699	1.75053	1.8858
Mreg	1	72159442	72212307	-	11	Mreg-201	ENSMUST00000048860	melanoregulin [Source:MGI Symbol;Acc:MGI:2151839]	-	mRNA	overlapping	0	-1.29904	-0.153212	0.287939	0.388512
Pdgfc	3	81036416	81214040	+	10	Pdgfc-201	ENSMUST00000029652	platelet-derived growth factor, C polypeptide [Source:MGI Symbol;Acc:MGI:1859631]	+	mRNA	overlapping	0	0.680788	2.2767	2.57514	2.68799
Stat1	1	52119440	52161865	+	9						Not found	0	8.06643	8.96956	9.16394	9.23497
Serpinb1b	13	33078575	33094380	+	8						Not found	0	-1.70007	0.383789	0.910632	0.899279
Tmem178	17	80944632	81001816	+	7	Tmem178-201	ENSMUST00000025092	transmembrane protein 178 [Source:MGI Symbol;Acc:MGI:1915277]	+	mRNA	overlapping	0	-0.146615	1.20809	1.73354	1.30783
Clec1b	6	129397297	129409335	+	6						Not found	0	-0.992554	0.804834	1.92324	1.20377
Pla2r1	2	60417543	60553308	-	5	Pla2r1-201	ENSMUST00000112525	phospholipase A2 receptor 1 [Source:MGI Symbol;Acc:MGI:102468]	-	mRNA	overlapping	0	0.293346	1.46875	2.57657	2.19633
A530064D06Rik	17	48151896	48167270	-	4						Not found	0	1.99587	3.29363	3.9751	3.86622
Ppbp	5	90768518	90770063	+	3	Ppbp-201	ENSMUST00000031319	pro-platelet basic protein [Source:MGI Symbol;Acc:MGI:1888712]	+	mRNA	overlapping	0	0.0609034	2.32497	3.69118	3.25217
Cryba4	5	112246493	112252518	-	2	Cryba4-203	ENSMUST00000112385	crystallin, beta A4 [Source:MGI Symbol;Acc:MGI:102716]	-	mRNA	overlapping	0	-1.3279	-0.474163	0.181332	0.05703
Xlr4a	X	73074345	73082478	-	1	Xlr4a-201	ENSMUST00000078775	X-linked lymphocyte-regulated 4A [Source:MGI Symbol;Acc:MGI:3574098]	-	mRNA	overlapping	0	-1.34277	-0.659943	-0.226679	-0.141387
AI427809	4	53261356	53270232	-	0	AI427809-203	ENSMUST00000123127	expressed sequence AI427809 [Source:MGI Symbol;Acc:MGI:2140270]	-	mRNA	overlapping	0	-0.583611	1.04898	1.85284	1.91631

## Sheet: Cluster 4 (43 genes)
Probe	Chromosome	Start	End	Probe Strand	Index	Feature	ID	Description	Feature Strand	Type	Orientation	Distance	WT NT	WT MDP	Arhgef2-/- MDP	Irf5-/- MDP
Npy	6	49822710	49829507	+	42	Npy-201	ENSMUST00000031843	neuropeptide Y [Source:MGI Symbol;Acc:MGI:97374]	+	mRNA	overlapping	0	4.44456	7.23271	5.67443	6.79109
3300005D01Rik	17	5798657	5803240	+	41						Not found	0	-0.68181	0.626502	-0.0998011	0.40088
Fubp1	3	152210422	152236826	+	40	Fubp1-202	ENSMUST00000166984	far upstream element (FUSE) binding protein 1 [Source:MGI Symbol;Acc:MGI:1196294]	+	mRNA	overlapping	0	4.62993	5.79618	5.1524	5.60612
Sp7	15	102356609	102366325	-	39	Sp7-201	ENSMUST00000078508	Sp7 transcription factor 7 [Source:MGI Symbol;Acc:MGI:2153568]	-	mRNA	overlapping	0	-5.28726	-0.240971	-3.26152	-1.31145
Gm20362	6	79032044	79035869	+	38	Gm20362-201	ENSMUST00000204808	predicted gene, 20362 [Source:MGI Symbol;Acc:MGI:5012547]	+	mRNA	overlapping	0	-1.77813	-0.137746	-1.11882	-0.47997
Cox20	1	178319130	178322693	+	37	Cox20-201	ENSMUST00000027781	COX20 Cox2 chaperone [Source:MGI Symbol;Acc:MGI:1913609]	+	mRNA	overlapping	0	2.96389	3.94822	3.29462	3.83739
Lynx1	15	74747852	74753046	-	36	Lynx1-201	ENSMUST00000023259	Ly6/neurotoxin 1 [Source:MGI Symbol;Acc:MGI:1345180]	-	mRNA	overlapping	0	-0.588877	0.6415	-0.167428	0.447835
Ryk	9	102834917	102908305	+	35						Not found	0	0.604635	2.30602	1.16358	2.06397
Ak2	4	128991958	129011529	+	34						Not found	0	5.37224	6.41289	5.86274	6.38312
Wisp2	2	163820861	163833146	+	33						Not found	0	-1.38136	0.722825	-0.428848	0.703421
Armcx2	X	134804145	134809221	-	32						Not found	0	-0.0770833	2.13479	0.943179	2.12461
Znhit1	5	136982164	136988021	-	31	Znhit1-206	ENSMUST00000156963	zinc finger, HIT domain containing 1 [Source:MGI Symbol;Acc:MGI:1917353]	-	mRNA	overlapping	0	4.63321	5.68065	5.12269	5.674
Polr3d	14	70438748	70443471	-	30	Polr3d-201	ENSMUST00000000793	polymerase (RNA) III (DNA directed) polypeptide D [Source:MGI Symbol;Acc:MGI:1914315]	-	mRNA	overlapping	0	2.51838	3.55954	2.9363	3.52766
Pinx1	14	63860364	63919859	+	29						Not found	0	1.17531	3.31197	2.03798	3.2136
Chpf	1	75474569	75479307	-	28						Not found	0	1.37679	2.57264	1.90015	2.48726
Ndufa12	10	94198955	94221443	+	27	Ndufa12-201	ENSMUST00000020209	NADH dehydrogenase (ubiquinone) 1 alpha subcomplex, 12 [Source:MGI Symbol;Acc:MGI:1913664]	+	mRNA	overlapping	0	4.52269	6.23233	5.18668	6.40993
Alg3	16	20605451	20610768	-	26	Alg3-201	ENSMUST00000045918	asparagine-linked glycosylation 3 (alpha-1,3- mannosyltransferase) [Source:MGI Symbol;Acc:MGI:1098592]	-	mRNA	overlapping	0	2.6716	3.89984	3.17721	3.96135
Bola3	6	83349147	83360136	+	25						Not found	0	2.39198	4.32508	3.16275	4.44914
Mdk	2	91929805	91932297	-	24						Not found	0	-1.33159	0.737265	-0.489356	0.765836
Mmp9	2	164940780	164955850	+	23						Not found	0	4.84323	6.66729	5.42789	6.77012
Ptms	6	124913681	124920103	-	22						Not found	0	7.81256	8.95388	8.15834	9.16179
Igfbp5	1	72857932	72874884	-	21	Igfbp5-201	ENSMUST00000027377	insulin-like growth factor binding protein 5 [Source:MGI Symbol;Acc:MGI:96440]	-	mRNA	overlapping	0	-1.14662	2.35842	0.0176941	2.95473
Fkbp2	19	6977741	6980461	-	20	Fkbp2-202	ENSMUST00000177752	FK506 binding protein 2 [Source:MGI Symbol;Acc:MGI:95542]	-	mRNA	overlapping	0	4.57437	5.61668	4.98969	5.8424
1810022K09Rik	3	14606284	14611285	-	19	1810022K09Rik-202	ENSMUST00000185384	RIKEN cDNA 1810022K09 gene [Source:MGI Symbol;Acc:MGI:1916376]	-	mRNA	overlapping	0	3.86404	4.89334	4.24157	5.0913
Rpgr	X	10073621	10216920	-	18	Rpgr-202	ENSMUST00000072393	retinitis pigmentosa GTPase regulator [Source:MGI Symbol;Acc:MGI:1344037]	-	mRNA	overlapping	0	0.411123	1.26843	0.787939	1.47456
Rai14	15	10568979	10714631	-	17	Rai14-202	ENSMUST00000169385	retinoic acid induced 14 [Source:MGI Symbol;Acc:MGI:1922896]	-	mRNA	overlapping	0	3.09226	4.24568	3.44938	4.61035
Gapdh	6	125161715	125166467	-	16						Not found	0	8.38496	9.72978	8.78127	10.0607
Nabp2	10	128401395	128411492	-	15						Not found	0	4.45032	5.59152	4.45664	5.69881
S100a1	3	90511034	90514392	-	14	S100a1-201	ENSMUST00000060738	S100 calcium binding protein A1 [Source:MGI Symbol;Acc:MGI:1338917]	-	mRNA	overlapping	0	5.81042	7.03222	5.76285	7.19365
Msantd3	4	48539935	48561919	+	13						Not found	0	-0.126851	1.51993	-0.0122578	1.68783
Gja1	10	56377330	56402513	+	12						Not found	0	0.799156	2.07995	0.965633	2.42409
Mphosph6	8	117791645	117801943	-	11	Mphosph6-201	ENSMUST00000034303	M phase phosphoprotein 6 [Source:MGI Symbol;Acc:MGI:1915783]	-	mRNA	overlapping	0	2.87506	3.89995	2.99292	4.11571
Gpatch4	3	88043108	88055993	+	10	Gpatch4-202	ENSMUST00000166021	G patch domain containing 4 [Source:MGI Symbol;Acc:MGI:1913864]	+	mRNA	overlapping	0	2.5525	4.09208	2.82818	4.0671
S100a11	3	93520488	93526287	+	9	S100a11-201	ENSMUST00000029515	S100 calcium binding protein A11 [Source:MGI Symbol;Acc:MGI:1338798]	+	mRNA	overlapping	0	7.43832	8.96419	7.72011	8.88049
Creb3l1	2	91982328	92024502	-	8	Creb3l1-201	ENSMUST00000028663	cAMP responsive element binding protein 3- like 1 [Source:MGI Symbol;Acc:MGI:1347062]	-	mRNA	overlapping	0	2.79836	4.75805	3.20542	4.65538
Ankrd13b	11	77470485	77489678	-	7						Not found	0	2.69552	3.92643	3.03331	3.87564
1810009A15Rik	19	8888853	8890881	+	6	1810009A15Rik-201	ENSMUST00000096251	RIKEN cDNA 1810009A15 gene [Source:MGI Symbol;Acc:MGI:1913526]	+	mRNA	overlapping	0	3.85952	4.84638	4.10292	4.80261
Pnpla1	17	28858411	28890308	+	5	Pnpla1-202	ENSMUST00000114737	patatin-like phospholipase domain containing 1 [Source:MGI Symbol;Acc:MGI:3617850]	+	mRNA	overlapping	0	-0.71881	1.37606	-0.207254	1.32624
Raet1d	10	22360552	22374139	+	4	Raet1d-202	ENSMUST00000182677	retinoic acid early transcript delta [Source:MGI Symbol;Acc:MGI:1861032]	+	mRNA	overlapping	0	0.269227	1.67751	0.569373	1.73773
Lyar	5	38220470	38234306	+	3	Lyar-201	ENSMUST00000087514	Ly1 antibody reactive clone [Source:MGI Symbol;Acc:MGI:107470]	+	mRNA	overlapping	0	3.17768	4.30077	3.41557	4.38082
Snrpd3	10	75517551	75537381	+	2	Snrpd3-201	ENSMUST00000020397	small nuclear ribonucleoprotein D3 [Source:MGI Symbol;Acc:MGI:1914582]	+	mRNA	overlapping	0	4.6813	5.87402	4.93469	5.71178
Scnn1a	6	125320659	125344943	+	1						Not found	0	0.567847	1.69529	0.823446	1.54861
Ranbp1	16	18239784	18248732	-	0	Ranbp1-202	ENSMUST00000115645	RAN binding protein 1 [Source:MGI Symbol;Acc:MGI:96269]	-	mRNA	overlapping	0	5.02934	6.75055	5.27633	6.57713

## Sheet: Cluster 5 (81 genes)
Probe	Chromosome	Start	End	Probe Strand	Index	Feature	ID	Description	Feature Strand	Type	Orientation	Distance	WT NT	WT MDP	Arhgef2-/- MDP	Irf5-/- MDP
Rdh10	1	16105774	16133734	+	NaN	Rdh10-201	ENSMUST00000027053	retinol dehydrogenase 10 (all-trans) [Source:MGI Symbol;Acc:MGI:1924238]	+	mRNA	overlapping	0	3.85871	2.61572	2.90296	2.10273
Cyp27a1	1	74713574	74737892	+	NaN	Cyp27a1-201	ENSMUST00000027356	cytochrome P450, family 27, subfamily a, polypeptide 1 [Source:MGI Symbol;Acc:MGI:88594]	+	mRNA	overlapping	0	6.19217	4.73592	5.09949	4.53179
Ramp1	1	91179822	91225196	+	NaN						Not found	0	3.8012	2.31161	2.24036	1.18747
Cfh	1	140084708	140183764	-	NaN						Not found	0	6.57413	4.81855	4.46538	4.82007
1700025G04Rik	1	151852403	152090125	-	NaN						Not found	0	5.35599	4.34944	4.21744	3.61909
Itga8	2	12106632	12301922	-	NaN	Itga8-201	ENSMUST00000028106	integrin alpha 8 [Source:MGI Symbol;Acc:MGI:109442]	-	mRNA	overlapping	0	2.01756	0.862254	0.495348	-0.6667
Plxdc2	2	16356304	16755839	+	NaN	Plxdc2-201	ENSMUST00000028081	plexin domain containing 2 [Source:MGI Symbol;Acc:MGI:1914698]	+	mRNA	overlapping	0	6.68735	4.72081	3.04664	2.67528
Ptgs1	2	36230426	36252272	+	NaN	Ptgs1-201	ENSMUST00000062069	prostaglandin-endoperoxide synthase 1 [Source:MGI Symbol;Acc:MGI:97797]	+	mRNA	overlapping	0	6.04605	4.48317	3.92305	2.20465
Cytip	2	58129137	58195532	-	NaN						Not found	0	7.94924	6.47523	5.86016	4.5596
Bmp2	2	133552159	133562885	+	NaN	Bmp2-201	ENSMUST00000028836	bone morphogenetic protein 2 [Source:MGI Symbol;Acc:MGI:88177]	+	mRNA	overlapping	0	4.63401	3.57526	2.41444	0.849511
Sort1	3	108284082	108361511	+	NaN						Not found	0	6.91011	5.79719	5.76539	6.27568
Pink1	4	138313409	138326307	-	NaN						Not found	0	6.87996	5.55408	6.00096	5.39247
Cenpa	5	30666777	30674830	+	NaN	Cenpa-205	ENSMUST00000144742	centromere protein A [Source:MGI Symbol;Acc:MGI:88375]	+	mRNA	overlapping	0	5.26028	3.8757	3.8943	4.25924
Gm1673	5	33983433	33985013	+	NaN	Gm1673-201	ENSMUST00000094869	predicted gene 1673 [Source:MGI Symbol;Acc:MGI:2686519]	+	mRNA	overlapping	0	1.38025	-0.506228	-0.0155897	0.28737
Mxd4	5	34173883	34187720	-	NaN						Not found	0	7.81758	6.42727	7.04244	6.04044
Chn2	6	54039554	54301810	+	NaN						Not found	0	3.946	2.795	3.03867	2.50227
Ndnf	6	65671590	65712326	+	NaN	Ndnf-201	ENSMUST00000054351	neuron-derived neurotrophic factor [Source:MGI Symbol;Acc:MGI:1915419]	+	mRNA	overlapping	0	1.05335	-0.740971	-1.23932	-1.71513
Wdr54	6	83149361	83156397	-	NaN	Wdr54-205	ENSMUST00000153148	WD repeat domain 54 [Source:MGI Symbol;Acc:MGI:1922909]	-	mRNA	overlapping	0	0.455321	-0.79871	-0.324282	-0.383648
Clec4b1	6	123049962	123071555	+	NaN						Not found	0	4.79561	2.72104	3.636	1.44583
Cd163	6	124304656	124330527	+	NaN	Cd163-201	ENSMUST00000032234	CD163 antigen [Source:MGI Symbol;Acc:MGI:2135946]	+	mRNA	overlapping	0	2.36573	1.37418	1.40132	0.858048
BC035044	6	128849090	128891126	-	NaN	BC035044-201	ENSMUST00000160290	cDNA sequence BC035044 [Source:MGI Symbol;Acc:MGI:2448540]	-	mRNA	overlapping	0	1.32724	0.956867	0.955103	0.517766
Lrfn1	7	28451980	28468242	+	NaN						Not found	0	1.08725	0.167733	-0.326334	0.0570299
Man2a2	7	80349097	80371375	-	NaN	Man2a2-201	ENSMUST00000098346	mannosidase 2, alpha 2 [Source:MGI Symbol;Acc:MGI:2150656]	-	mRNA	overlapping	0	6.87377	5.52638	5.94292	6.07174
Il16	7	83642825	83745726	-	NaN						Not found	0	6.15907	5.09602	4.91954	4.4701
Apbb1	7	105558483	105581653	-	NaN	Apbb1-217	ENSMUST00000191011	amyloid beta (A4) precursor protein-binding, family B, member 1 [Source:MGI Symbol;Acc:MGI:107765]	-	mRNA	overlapping	0	0.663771	-0.624748	-1.3001	-2.07038
Pde3b	7	114415281	114539251	+	NaN	Pde3b-201	ENSMUST00000032909	phosphodiesterase 3B, cGMP-inhibited [Source:MGI Symbol;Acc:MGI:1333863]	+	mRNA	overlapping	0	6.59679	4.73659	4.65989	4.15539
Eef2k	7	120842831	120907450	+	NaN	Eef2k-201	ENSMUST00000047875	eukaryotic elongation factor-2 kinase [Source:MGI Symbol;Acc:MGI:1195261]	+	mRNA	overlapping	0	4.84411	3.78123	4.18797	4.12296
Rnf122	8	31111820	31131482	+	NaN	Rnf122-201	ENSMUST00000046941	ring finger protein 122 [Source:MGI Symbol;Acc:MGI:1916117]	+	mRNA	overlapping	0	1.37088	0.167733	-0.254971	-0.0786211
Hpgd	8	56294585	56321043	+	NaN	Hpgd-201	ENSMUST00000034026	hydroxyprostaglandin dehydrogenase 15 (NAD) [Source:MGI Symbol;Acc:MGI:108085]	+	mRNA	overlapping	0	7.2205	4.55763	4.20311	2.73804
Rnf150	8	82863356	83091268	+	NaN	Rnf150-201	ENSMUST00000078525	ring finger protein 150 [Source:MGI Symbol;Acc:MGI:2443860]	+	mRNA	overlapping	0	7.29813	6.01501	6.46979	6.40022
Dok4	8	94863828	94876330	-	NaN						Not found	0	3.07611	1.78321	2.38876	1.50265
Disc1	8	125054195	125261858	+	NaN	Disc1-206	ENSMUST00000118942	disrupted in schizophrenia 1 [Source:MGI Symbol;Acc:MGI:2447658]	+	mRNA	overlapping	0	2.21279	0.778316	1.2123	0.200611
Sesn3	9	14275067	14333101	+	NaN						Not found	0	4.72219	3.46008	3.68766	3.68582
Kank2	9	21766784	21798744	-	NaN	Kank2-201	ENSMUST00000034717	KN motif and ankyrin repeat domains 2 [Source:MGI Symbol;Acc:MGI:2384568]	-	mRNA	overlapping	0	5.01423	4.01124	4.09908	3.99685
Tmem25	9	44793769	44799307	-	NaN						Not found	0	1.30759	0.0117612	0.453013	-0.632398
Cib2	9	54544794	54560218	-	NaN	Cib2-201	ENSMUST00000041901	calcium and integrin binding family member 2 [Source:MGI Symbol;Acc:MGI:1929293]	-	mRNA	overlapping	0	2.54837	1.67627	1.71364	1.41644
Rora	9	68653786	69388246	+	NaN	Rora-201	ENSMUST00000034766	RAR-related orphan receptor alpha [Source:MGI Symbol;Acc:MGI:104661]	+	mRNA	overlapping	0	4.22009	3.12346	3.62099	3.47794
Rab6b	9	103111787	103185276	+	NaN						Not found	0	4.12702	2.77904	3.04388	2.98258
Cmtm8	9	114789345	114844156	-	NaN						Not found	0	0.488115	-1.73594	-1.3001	-1.50761
Ccr2	9	124101950	124113557	+	NaN	Ccr2-204	ENSMUST00000171719	chemokine (C-C motif) receptor 2 [Source:MGI Symbol;Acc:MGI:106185]	+	mRNA	overlapping	0	8.56212	7.35638	6.9955	6.34201
Arhgap18	10	26753421	26918648	+	NaN						Not found	0	7.85054	6.7259	7.01068	7.00556
Ggt5	10	75589340	75617200	+	NaN	Ggt5-201	ENSMUST00000072217	gamma-glutamyltransferase 5 [Source:MGI Symbol;Acc:MGI:1346063]	+	mRNA	overlapping	0	2.92138	1.82612	1.94034	1.27573
Plxnc1	10	94790866	94944835	-	NaN	Plxnc1-201	ENSMUST00000099337	plexin C1 [Source:MGI Symbol;Acc:MGI:1890127]	-	mRNA	overlapping	0	7.8508	6.67571	6.96317	6.94759
Tmtc2	10	105187663	105574451	-	NaN						Not found	0	1.01435	-0.171303	0.303125	-0.49458
Zkscan17	11	59485520	59526751	-	NaN						Not found	0	5.61256	4.53038	4.62731	4.23648
Abhd15	11	77515121	77538607	+	NaN						Not found	0	3.83536	2.2628	2.32906	0.900347
Cdk5r1	11	80477023	80481184	+	NaN	Cdk5r1-201	ENSMUST00000053413	cyclin-dependent kinase 5, regulatory subunit 1 (p35) [Source:MGI Symbol;Acc:MGI:101764]	+	mRNA	overlapping	0	1.15086	0.0153059	0.48441	-0.735451
Igfbp4	11	99041244	99054392	+	NaN	Igfbp4-201	ENSMUST00000017637	insulin-like growth factor binding protein 4 [Source:MGI Symbol;Acc:MGI:96439]	+	mRNA	overlapping	0	7.58237	6.20025	6.46527	6.56691
Cd300lg	11	102041509	102055620	+	NaN	Cd300lg-201	ENSMUST00000017453	CD300 molecule like family member G [Source:MGI Symbol;Acc:MGI:1289168]	+	mRNA	overlapping	0	2.07153	-0.000784297	-0.278624	-0.308596
Engase	11	118476829	118489209	+	NaN	Engase-202	ENSMUST00000135383	endo-beta-N-acetylglucosaminidase [Source:MGI Symbol;Acc:MGI:2443788]	+	mRNA	overlapping	0	5.77174	4.49312	4.81277	3.24515
Slc26a11	11	119355557	119381079	+	NaN	Slc26a11-201	ENSMUST00000050880	solute carrier family 26, member 11 [Source:MGI Symbol;Acc:MGI:2444589]	+	mRNA	overlapping	0	5.37761	4.14822	4.74014	3.92421
Myadml2	11	120646031	120648158	-	NaN	Myadml2-201	ENSMUST00000026134	myeloid-associated differentiation marker- like 2 [Source:MGI Symbol;Acc:MGI:1915765]	-	mRNA	overlapping	0	-0.463107	-3.60443	-3.15032	-3.21513
Ahr	12	35497974	35535038	-	NaN	Ahr-202	ENSMUST00000116436	aryl-hydrocarbon receptor [Source:MGI Symbol;Acc:MGI:105043]	-	mRNA	overlapping	0	3.20211	1.48966	2.0747	2.02026
Frmd6	12	70825514	70902234	+	NaN	Frmd6-201	ENSMUST00000057859	FERM domain containing 6 [Source:MGI Symbol;Acc:MGI:2442579]	+	mRNA	overlapping	0	6.16067	4.80053	5.35355	3.64697
Wdr89	12	75630596	75669537	-	NaN	Wdr89-201	ENSMUST00000062370	WD repeat domain 89 [Source:MGI Symbol;Acc:MGI:1919588]	-	mRNA	overlapping	0	4.23051	4.09741	4.05034	3.90898
Acot1	12	84009490	84018371	+	NaN	Acot1-201	ENSMUST00000168120	acyl-CoA thioesterase 1 [Source:MGI Symbol;Acc:MGI:1349396]	+	mRNA	overlapping	0	0.967794	-0.696943	-0.176554	-2.42265
Jag2	12	112907819	112929776	-	NaN	Jag2-201	ENSMUST00000075827	jagged 2 [Source:MGI Symbol;Acc:MGI:1098270]	-	mRNA	overlapping	0	3.51423	0.996952	0.528456	-1.65739
Irf4	13	30749226	30766976	+	NaN	Irf4-201	ENSMUST00000021784	interferon regulatory factor 4 [Source:MGI Symbol;Acc:MGI:1096873]	+	mRNA	overlapping	0	3.38624	2.10828	2.17866	0.763259
F13a1	13	36867178	37050244	-	NaN	F13a1-202	ENSMUST00000164727	coagulation factor XIII, A1 subunit [Source:MGI Symbol;Acc:MGI:1921395]	-	mRNA	overlapping	0	6.69497	4.64257	5.12093	4.03587
Serinc5	13	92611091	92711947	+	NaN	Serinc5-201	ENSMUST00000049488	serine incorporator 5 [Source:MGI Symbol;Acc:MGI:2444223]	+	mRNA	overlapping	0	5.32482	4.0708	4.17817	3.6248
Fhit	14	9550092	11162035	-	NaN						Not found	0	0.256653	-0.885724	-0.772876	-0.378918
2610528A11Rik	14	37102140	37114022	-	NaN	2610528A11Rik-202	ENSMUST00000191317	RIKEN cDNA 2610528A11 gene [Source:MGI Symbol;Acc:MGI:1917295]	-	mRNA	overlapping	0	0.0341129	-2.02843	-1.3001	-2.34665
Samd4	14	46882854	47105817	+	NaN						Not found	0	3.67511	2.25555	1.91561	1.43116
Peli2	14	48120869	48260883	+	NaN	Peli2-201	ENSMUST00000073150	pellino 2 [Source:MGI Symbol;Acc:MGI:1891445]	+	mRNA	overlapping	0	5.34123	4.30469	4.37223	4.24825
Pck2	14	55540266	55550017	+	NaN	Pck2-201	ENSMUST00000048781	phosphoenolpyruvate carboxykinase 2 (mitochondrial) [Source:MGI Symbol;Acc:MGI:1860456]	+	mRNA	overlapping	0	5.87216	4.70967	4.86082	4.69779
Rcbtb2	14	73123037	73207843	+	NaN						Not found	0	9.02922	7.84227	7.66179	6.5295
Deptor	15	55112317	55259271	+	NaN	Deptor-202	ENSMUST00000096433	DEP domain containing MTOR-interacting protein [Source:MGI Symbol;Acc:MGI:2146322]	+	mRNA	overlapping	0	5.19995	3.98463	4.17153	4.12904
Cbx6	15	79823896	79834688	-	NaN	Cbx6-203	ENSMUST00000109627	chromobox 6 [Source:MGI Symbol;Acc:MGI:3512628]	-	mRNA	overlapping	0	4.87116	3.8106	3.78083	3.65521
Smagp	15	100621342	100636865	-	NaN	Smagp-202	ENSMUST00000172334	small cell adhesion glycoprotein [Source:MGI Symbol;Acc:MGI:2448476]	-	mRNA	overlapping	0	5.59296	4.40252	4.5176	3.86961
St6gal1	16	23224740	23360350	+	NaN						Not found	0	7.25759	6.1258	6.11425	5.99055
Dnajc28	16	91614257	91619026	-	NaN						Not found	0	3.18864	2.14372	2.19804	2.16343
Ddah2	17	35059035	35062095	+	NaN						Not found	0	3.12313	1.64113	2.07712	2.26403
Nrg2	18	36017707	36197380	-	NaN	Nrg2-203	ENSMUST00000115713	neuregulin 2 [Source:MGI Symbol;Acc:MGI:1098246]	-	mRNA	overlapping	0	1.0831	-0.414016	-0.232069	-0.630168
Peli3	19	4930651	4943127	-	NaN						Not found	0	1.79383	0.791094	1.12505	1.19283
Pank1	19	34810894	34879455	-	NaN	Pank1-201	ENSMUST00000036584	pantothenate kinase 1 [Source:MGI Symbol;Acc:MGI:1922985]	-	mRNA	overlapping	0	2.80683	1.49876	2.0687	1.98661
Cnnm2	19	46761596	46878795	+	NaN	Cnnm2-202	ENSMUST00000099373	cyclin M2 [Source:MGI Symbol;Acc:MGI:2151054]	+	mRNA	overlapping	0	4.70045	3.49458	3.48696	3.64921
Neurl1a	19	47178820	47259440	+	NaN	Neurl1a-202	ENSMUST00000111808	neuralized E3 ubiquitin protein ligase 1A [Source:MGI Symbol;Acc:MGI:1334263]	+	mRNA	overlapping	0	1.13843	0.036216	0.630801	-0.772451
Atrnl1	19	57611034	58133338	+	NaN	Atrnl1-201	ENSMUST00000077282	attractin like 1 [Source:MGI Symbol;Acc:MGI:2147749]	+	mRNA	overlapping	0	4.25019	3.07569	3.35901	3.39589
Slc9a7	X	20105754	20291807	-	NaN						Not found	0	4.54003	3.17627	3.41388	2.39905
Srpk3	X	73774405	73778925	+	NaN	Srpk3-201	ENSMUST00000002081	serine/arginine-rich protein specific kinase 3 [Source:MGI Symbol;Acc:MGI:1891338]	+	mRNA	overlapping	0	1.4334	-0.539786	-1.07981	-1.81145
Pcyt1b	X	93654863	93749951	+	NaN	Pcyt1b-202	ENSMUST00000113933	phosphate cytidylyltransferase 1, choline, beta isoform [Source:MGI Symbol;Acc:MGI:2147987]	+	mRNA	overlapping	0	2.38083	1.29109	1.59661	1.07735

## Sheet: Cluster 6 (92 genes)
Probe	Chromosome	Start	End	Probe Strand	Index	Feature	ID	Description	Feature Strand	Type	Orientation	Distance	WT NT	WT MDP	Arhgef2-/- MDP	Irf5-/- MDP
Sesn1	10	41809935	41908424	+	91	Sesn1-202	ENSMUST00000099931	sestrin 1 [Source:MGI Symbol;Acc:MGI:2155278]	+	mRNA	overlapping	0	8.0136	6.78748	7.70604	6.68091
Rabac1	7	24969752	24972754	-	90	Rabac1-201	ENSMUST00000076961	Rab acceptor 1 (prenylated) [Source:MGI Symbol;Acc:MGI:1201692]	-	mRNA	overlapping	0	6.39201	5.1999	6.10314	5.10626
Fcrls	3	87250758	87263738	-	89						Not found	0	7.46419	5.65911	7.13381	5.46177
Stab1	14	31139013	31168641	-	88	Stab1-201	ENSMUST00000036618	stabilin 1 [Source:MGI Symbol;Acc:MGI:2178742]	-	mRNA	overlapping	0	10.0137	8.89614	9.72995	8.67378
Rpl22l1	3	28805436	28807424	+	87						Not found	0	4.05851	1.78625	3.85121	1.78675
Stard3nl	13	19357676	19395795	-	86	Stard3nl-201	ENSMUST00000039694	STARD3 N-terminal like [Source:MGI Symbol;Acc:MGI:1923455]	-	mRNA	overlapping	0	5.76364	4.59026	5.85422	4.52739
Kcne3	7	100176502	100184869	+	85						Not found	0	-0.426329	-1.52843	-0.395291	-1.44987
Tuba1b	15	98931425	98934565	-	84	Tuba1b-201	ENSMUST00000077577	tubulin, alpha 1B [Source:MGI Symbol;Acc:MGI:107804]	-	mRNA	overlapping	0	6.67581	5.88285	6.75308	5.69339
Cklf	8	104250861	104264938	+	83						Not found	0	3.95667	3.23605	4.08653	3.34183
Gm6634	3	70772379	70807291	-	82	Gm6634-201	ENSMUST00000180497	predicted gene 6634 [Source:MGI Symbol;Acc:MGI:3643829]	-	mRNA	overlapping	0	0.40382	-1.73594	0.478374	-1.23545
Gpr155	2	73341506	73386572	-	81	Gpr155-202	ENSMUST00000076463	G protein-coupled receptor 155 [Source:MGI Symbol;Acc:MGI:1915776]	-	mRNA	overlapping	0	4.98727	3.63793	4.95999	4.14941
Batf3	1	191097847	191108945	+	80						Not found	0	1.38967	0.20129	1.34625	0.609198
Rab11fip5	6	85334962	85374634	-	79						Not found	0	7.50951	6.51986	7.52335	6.92907
Nudt15	14	73519864	73548242	-	78	Nudt15-201	ENSMUST00000043813	nudix (nucleoside diphosphate linked moiety X)-type motif 15 [Source:MGI Symbol;Acc:MGI:2443366]	-	mRNA	overlapping	0	1.86905	0.77524	1.75462	1.11813
Lyz1	10	117287797	117292868	-	77	Lyz1-201	ENSMUST00000092162	lysozyme 1 [Source:MGI Symbol;Acc:MGI:96902]	-	mRNA	overlapping	0	10.3585	8.98015	10.5387	9.79143
Kbtbd3	9	4309833	4331732	+	76	Kbtbd3-201	ENSMUST00000049648	kelch repeat and BTB (POZ) domain containing 3 [Source:MGI Symbol;Acc:MGI:1916399]	+	mRNA	overlapping	0	1.3961	-0.192213	1.61926	0.767762
Hint3	10	30608141	30629632	-	75						Not found	0	2.50168	0.956388	2.5887	1.69033
Slc35a1	4	34663257	34687438	-	74	Slc35a1-201	ENSMUST00000029970	solute carrier family 35 (CMP-sialic acid transporter), member 1 [Source:MGI Symbol;Acc:MGI:1345622]	-	mRNA	overlapping	0	3.83747	2.61225	3.80172	3.36896
2310010J17Rik	7	90124822	90129984	-	73						Not found	0	-0.0790355	-1.41723	-0.173222	-0.761685
Reps2	X	162411954	162643649	-	72	Reps2-202	ENSMUST00000112334	RALBP1 associated Eps domain containing protein 2 [Source:MGI Symbol;Acc:MGI:2663511]	-	mRNA	overlapping	0	5.91817	4.09909	5.76667	5.06081
Ciita	16	10488178	10527564	+	71	Ciita-201	ENSMUST00000023147	class II transactivator [Source:MGI Symbol;Acc:MGI:108445]	+	mRNA	overlapping	0	3.61386	2.12972	3.46903	2.95145
Rhebl1	15	98877778	98881404	-	70	Rhebl1-201	ENSMUST00000024518	Ras homolog enriched in brain like 1 [Source:MGI Symbol;Acc:MGI:1916409]	-	mRNA	overlapping	0	1.59708	0.280155	1.42799	0.957757
Zfp563	17	33089310	33106203	+	69	Zfp563-201	ENSMUST00000131722	zinc finger protein 563 [Source:MGI Symbol;Acc:MGI:2677168]	+	mRNA	overlapping	0	1.71421	0.349018	1.48641	1.09345
Zfp763	17	33016863	33033402	-	68	Zfp763-201	ENSMUST00000087654	zinc finger protein 763 [Source:MGI Symbol;Acc:MGI:1920701]	-	mRNA	overlapping	0	2.31978	1.16522	2.1006	1.78487
Bphl	13	34037597	34074074	+	67	Bphl-201	ENSMUST00000040656	biphenyl hydrolase-like (serine hydrolase, breast epithelial mucin-associated antigen) [Source:MGI Symbol;Acc:MGI:1915271]	+	mRNA	overlapping	0	4.24925	3.00672	3.9518	3.5224
Zfp874b	13	67471513	67484258	-	66						Not found	0	3.45338	1.83383	3.20772	2.59256
Gpr160	3	30855950	30897192	+	65	Gpr160-207	ENSMUST00000166278	G protein-coupled receptor 160 [Source:MGI Symbol;Acc:MGI:1919112]	+	mRNA	overlapping	0	3.21431	1.90624	2.96833	2.47852
Zkscan4	13	21478907	21485507	+	64	Zkscan4-201	ENSMUST00000062609	zinc finger with KRAB and SCAN domains 4 [Source:MGI Symbol;Acc:MGI:3649412]	+	mRNA	overlapping	0	0.878698	-0.930227	0.558003	-0.192933
Mfap1b	2	121460235	121474067	-	63	Mfap1b-201	ENSMUST00000056732	microfibrillar-associated protein 1B [Source:MGI Symbol;Acc:MGI:3694697]	-	mRNA	overlapping	0	2.52641	1.27709	2.2729	1.77732
Arsg	11	109473374	109573330	+	62						Not found	0	2.28393	1.01795	2.09022	1.51048
Rnase4	14	51091077	51106151	+	61	Rnase4-201	ENSMUST00000022428	ribonuclease, RNase A family 4 [Source:MGI Symbol;Acc:MGI:1926217]	+	mRNA	overlapping	0	6.10475	4.89082	5.84046	5.63844
Selenbp1	3	94933056	94944758	+	60	Selenbp1-201	ENSMUST00000090839	selenium binding protein 1 [Source:MGI Symbol;Acc:MGI:96825]	+	mRNA	overlapping	0	3.03779	1.89745	2.71417	2.54643
Rasgrp3	17	75435905	75529043	+	59	Rasgrp3-202	ENSMUST00000164192	RAS, guanyl releasing protein 3 [Source:MGI Symbol;Acc:MGI:3028579]	+	mRNA	overlapping	0	4.06567	2.29109	3.46559	3.33165
Zfp658	7	43562256	43575461	+	58	Zfp658-202	ENSMUST00000107972	zinc finger protein 658 [Source:MGI Symbol;Acc:MGI:2652821]	+	mRNA	overlapping	0	2.03185	0.821794	1.59846	1.5473
Tbc1d4	14	101442360	101609191	-	57						Not found	0	4.81561	3.73824	4.39913	4.38477
Lama3	18	12333819	12583013	+	56	Lama3-201	ENSMUST00000092070	laminin, alpha 3 [Source:MGI Symbol;Acc:MGI:99909]	+	mRNA	overlapping	0	1.95123	0.464021	1.46168	1.41904
9130221H12Rik	7	25228687	25230263	+	55						Not found	0	2.48107	2.23678	2.39867	2.40407
Lpin1	12	16535669	16610966	-	54						Not found	0	4.72708	3.25055	4.31453	4.271
Kctd12b	X	153685154	153696391	-	53	Kctd12b-202	ENSMUST00000112572	potassium channel tetramerisation domain containing 12b [Source:MGI Symbol;Acc:MGI:2444667]	-	mRNA	overlapping	0	6.09432	4.08583	5.28391	5.14991
St8sia4	1	95587682	95667571	-	52	St8sia4-201	ENSMUST00000043336	ST8 alpha-N-acetyl-neuraminide alpha-2,8- sialyltransferase 4 [Source:MGI Symbol;Acc:MGI:106018]	-	mRNA	overlapping	0	6.97821	5.38939	6.28863	6.16414
Ube2h	6	30211289	30304539	-	51	Ube2h-202	ENSMUST00000102993	ubiquitin-conjugating enzyme E2H [Source:MGI Symbol;Acc:MGI:104632]	-	mRNA	overlapping	0	6.43425	5.30815	5.88227	5.85086
B630019K06Rik	X	8892382	8894964	+	50	B630019K06Rik-201	ENSMUST00000064196	RIKEN cDNA B630019K06 gene [Source:MGI Symbol;Acc:MGI:2147918]	+	mRNA	overlapping	0	1.9362	0.269048	1.22497	0.954547
Gprc5c	11	114851152	114872617	+	49						Not found	0	4.65124	1.74743	3.42569	3.049
Abca6	11	110176820	110251776	-	48	Abca6-201	ENSMUST00000044003	ATP-binding cassette, sub-family A (ABC1), member 6 [Source:MGI Symbol;Acc:MGI:1923434]	-	mRNA	overlapping	0	1.34583	-2.52843	-0.196016	-0.808596
Zfp60	7	27731389	27753702	+	47	Zfp60-202	ENSMUST00000108336	zinc finger protein 60 [Source:MGI Symbol;Acc:MGI:99207]	+	mRNA	overlapping	0	3.52242	2.32612	3.06381	2.89324
Ypel2	11	86936425	86993707	-	46	Ypel2-201	ENSMUST00000018571	yippee-like 2 (Drosophila) [Source:MGI Symbol;Acc:MGI:1925114]	-	mRNA	overlapping	0	4.40866	3.17898	3.99023	3.72361
Ap1b1	11	4986824	5042791	+	45	Ap1b1-201	ENSMUST00000009234	adaptor protein complex AP-1, beta 1 subunit [Source:MGI Symbol;Acc:MGI:1096368]	+	mRNA	overlapping	0	8.24049	7.03472	7.82937	7.53408
Ctsf	19	4855129	4860912	+	44	Ctsf-201	ENSMUST00000119694	cathepsin F [Source:MGI Symbol;Acc:MGI:1861434]	+	mRNA	overlapping	0	3.94635	2.41175	3.38686	2.87855
Aph1b	9	66775202	66795490	-	43	Aph1b-201	ENSMUST00000034934	aph1 homolog B, gamma secretase subunit [Source:MGI Symbol;Acc:MGI:3522097]	-	mRNA	overlapping	0	3.39549	2.07975	2.93184	2.4683
Slc45a4	15	73577424	73645762	-	42						Not found	0	6.10803	4.87013	5.63514	5.31878
Lifr	15	7129559	7197489	+	41						Not found	0	4.74203	2.62716	3.94176	3.33228
Ndrg1	15	66929321	66969640	-	40	Ndrg1-201	ENSMUST00000005256	N-myc downstream regulated gene 1 [Source:MGI Symbol;Acc:MGI:1341799]	-	mRNA	overlapping	0	5.91898	4.67857	5.48758	5.14804
Nmb	7	80902227	80905076	-	39						Not found	0	-0.19317	-2.91723	-0.974062	-2.05417
Crebl2	6	134830154	134858931	+	38	Crebl2-201	ENSMUST00000046303	cAMP responsive element binding protein-like 2 [Source:MGI Symbol;Acc:MGI:1889385]	+	mRNA	overlapping	0	3.85331	2.83134	3.53284	3.13323
Wwp1	4	19608303	19708993	-	37	Wwp1-202	ENSMUST00000108246	WW domain containing E3 ubiquitin protein ligase 1 [Source:MGI Symbol;Acc:MGI:1861728]	-	mRNA	overlapping	0	9.03665	7.82131	8.62155	8.11783
Tcp11l2	10	84576626	84614359	+	36	Tcp11l2-201	ENSMUST00000020223	t-complex 11 (mouse) like 2 [Source:MGI Symbol;Acc:MGI:2444679]	+	mRNA	overlapping	0	5.55865	3.94366	4.97942	4.14428
Ccng2	5	93267257	93276231	+	35	Ccng2-201	ENSMUST00000031331	cyclin G2 [Source:MGI Symbol;Acc:MGI:1095734]	+	mRNA	overlapping	0	5.63512	4.36209	5.23593	4.539
Igflr1	7	30565427	30567962	+	34	Igflr1-201	ENSMUST00000043850	IGF-like family receptor 1 [Source:MGI Symbol;Acc:MGI:3655979]	+	mRNA	overlapping	0	1.63596	0.243735	1.19218	0.323871
Abca9	11	110100749	110168196	-	33	Abca9-201	ENSMUST00000044850	ATP-binding cassette, sub-family A (ABC1), member 9 [Source:MGI Symbol;Acc:MGI:2386796]	-	mRNA	overlapping	0	6.17475	4.2313	5.75374	4.62969
Slc46a3	5	147878437	147894815	-	32	Slc46a3-202	ENSMUST00000118527	solute carrier family 46, member 3 [Source:MGI Symbol;Acc:MGI:1918956]	-	mRNA	overlapping	0	5.7166	4.27844	5.3584	4.53863
5730507C01Rik	12	18514510	18535254	+	31	5730507C01Rik-202	ENSMUST00000177778	RIKEN cDNA 5730507C01 gene [Source:MGI Symbol;Acc:MGI:1917882]	+	mRNA	overlapping	0	1.22892	-0.346723	0.876546	-0.210138
1110034G24Rik	2	132686931	132751055	+	30	1110034G24Rik-201	ENSMUST00000061891	RIKEN cDNA 1110034G24 gene [Source:MGI Symbol;Acc:MGI:1920997]	+	mRNA	overlapping	0	2.9263	1.62118	2.6523	1.74579
Prss30	17	23972126	23975230	-	29	Prss30-201	ENSMUST00000024936	protease, serine 30 [Source:MGI Symbol;Acc:MGI:1353645]	-	mRNA	overlapping	0	-0.257812	-3.52843	-1.73932	-3.50761
Ip6k1	9	108002501	108048782	+	28	Ip6k1-201	ENSMUST00000035214	inositol hexaphosphate kinase 1 [Source:MGI Symbol;Acc:MGI:1351633]	+	mRNA	overlapping	0	7.32886	6.17294	6.78223	6.04156
Fam214a	9	74952884	75032468	+	27						Not found	0	5.53615	4.08745	4.81087	3.90564
Klhl24	16	20097554	20127744	+	26	Klhl24-201	ENSMUST00000023509	kelch-like 24 [Source:MGI Symbol;Acc:MGI:1923035]	+	mRNA	overlapping	0	6.88314	5.40397	6.2038	5.29052
Slco2b1	7	99657804	99711340	-	25	Slco2b1-201	ENSMUST00000032985	solute carrier organic anion transporter family, member 2b1 [Source:MGI Symbol;Acc:MGI:1351872]	-	mRNA	overlapping	0	6.53752	4.2917	5.34073	4.15518
Arhgap15	2	43748824	44395953	+	24	Arhgap15-203	ENSMUST00000112824	Rho GTPase activating protein 15 [Source:MGI Symbol;Acc:MGI:1923367]	+	mRNA	overlapping	0	5.5466	4.23368	4.99446	4.40901
Oplah	15	76296597	76328015	-	23						Not found	0	2.37779	0.172014	1.38856	0.390679
Pex5	6	124396816	124415067	-	22	Pex5-205	ENSMUST00000112532	peroxisomal biogenesis factor 5 [Source:MGI Symbol;Acc:MGI:1098808]	-	mRNA	overlapping	0	5.55766	4.25081	5.00794	4.37129
Man1a	10	53904785	54076609	-	21						Not found	0	7.55993	5.97789	6.79088	6.10032
Zfp704	3	9427020	9610085	-	20	Zfp704-201	ENSMUST00000041124	zinc finger protein 704 [Source:MGI Symbol;Acc:MGI:2180715]	-	mRNA	overlapping	0	5.62444	4.49493	5.04345	4.57578
E130308A19Rik	4	59626211	59761439	+	19	E130308A19Rik-202	ENSMUST00000070150	RIKEN cDNA E130308A19 gene [Source:MGI Symbol;Acc:MGI:2442164]	+	mRNA	overlapping	0	1.54187	0.408809	1.02955	0.722104
Fv1	4	147868979	147870358	+	18	Fv1-201	ENSMUST00000094481	Friend virus susceptibility 1 [Source:MGI Symbol;Acc:MGI:95595]	+	mRNA	overlapping	0	0.221867	-1.36746	-0.499735	-0.96388
Chml	1	175682237	175692901	-	17						Not found	0	4.04195	2.83769	3.50865	3.1598
Gpr34	X	13632089	13640858	+	16						Not found	0	4.55212	1.722	3.03979	2.1407
Fcgrt	7	45092990	45103851	-	15	Fcgrt-201	ENSMUST00000003512	Fc receptor, IgG, alpha chain transporter [Source:MGI Symbol;Acc:MGI:103017]	-	mRNA	overlapping	0	7.43282	5.26291	6.22842	5.6164
Clasp2	9	113741473	113919682	+	14						Not found	0	6.16272	5.02774	5.6041	5.2819
Cd28	1	60716800	60773359	+	13						Not found	0	6.59752	4.59004	5.61258	4.96087
Gstt3	10	75774115	75781414	-	12	Gstt3-201	ENSMUST00000001715	glutathione S-transferase, theta 3 [Source:MGI Symbol;Acc:MGI:2143526]	-	mRNA	overlapping	0	3.44794	2.21975	2.72363	2.46199
Stk17b	1	53755506	53785224	-	11	Stk17b-201	ENSMUST00000027263	serine/threonine kinase 17b (apoptosis- inducing) [Source:MGI Symbol;Acc:MGI:2138162]	-	mRNA	overlapping	0	6.92116	5.65073	6.19718	5.89184
Col11a2	17	34039437	34066685	+	10	Col11a2-201	ENSMUST00000087497	collagen, type XI, alpha 2 [Source:MGI Symbol;Acc:MGI:88447]	+	mRNA	overlapping	0	1.56785	0.760918	1.10031	0.939797
Slc40a1	1	45908068	45926523	-	9						Not found	0	8.02336	6.00013	6.83792	6.47455
Kmo	1	175620381	175662116	+	8						Not found	0	1.66841	0.573044	0.944416	0.588535
Frat2	19	41845972	41848132	-	7	Frat2-201	ENSMUST00000059231	frequently rearranged in advanced T cell lymphomas 2 [Source:MGI Symbol;Acc:MGI:2673967]	-	mRNA	overlapping	0	2.67951	0.834967	1.47686	0.911202
Trf	9	103204001	103230444	-	6						Not found	0	9.26275	7.43451	8.09425	7.49665
Frat1	19	41829970	41832583	+	5	Frat1-201	ENSMUST00000087155	frequently rearranged in advanced T cell lymphomas [Source:MGI Symbol;Acc:MGI:109450]	+	mRNA	overlapping	0	2.65793	1.25397	1.84968	1.29482
Plxnb3	X	73757090	73772514	+	4	Plxnb3-204	ENSMUST00000149478	plexin B3 [Source:MGI Symbol;Acc:MGI:2154240]	+	mRNA	overlapping	0	3.06565	1.91721	2.27555	2.07232
Rfx3	19	27761721	28011166	-	3						Not found	0	2.31936	0.907784	1.36383	1.05251
Adcy9	16	4287529	4420498	-	2	Adcy9-203	ENSMUST00000120080	adenylate cyclase 9 [Source:MGI Symbol;Acc:MGI:108450]	-	mRNA	overlapping	0	4.717	3.48824	3.94501	3.64681
Adam22	5	8072352	8368160	-	1						Not found	0	1.77613	-0.373498	0.405434	-0.0208825
Slc9a9	9	94669909	95230445	+	0	Slc9a9-201	ENSMUST00000033463	solute carrier family 9 (sodium/hydrogen exchanger), member 9 [Source:MGI Symbol;Acc:MGI:2679732]	+	mRNA	overlapping	0	7.22851	5.78687	6.15988	5.88792

## Sheet: Cluster 7 (36 genes)
Probe	Chromosome	Start	End	Probe Strand	Index	Feature	ID	Description	Feature Strand	Type	Orientation	Distance	WT NT	WT MDP	Arhgef2-/- MDP	Irf5-/- MDP
Abcd2	15	91145884	91191807	-	35	Abcd2-201	ENSMUST00000069511	ATP-binding cassette, sub-family D (ALD), member 2 [Source:MGI Symbol;Acc:MGI:1349467]	-	mRNA	overlapping	0	4.96539	3.79723	4.17359	4.5574
Entpd1	19	40612366	40741602	+	34						Not found	0	7.1911	5.7171	6.37454	6.69226
Sult1a1	7	126672865	126676432	-	33	Sult1a1-203	ENSMUST00000106373	sulfotransferase family 1A, phenol- preferring, member 1 [Source:MGI Symbol;Acc:MGI:102896]	-	mRNA	overlapping	0	3.24778	0.92502	1.79127	2.28075
Bbs2	8	94067954	94098928	-	32	Bbs2-201	ENSMUST00000034206	Bardet-Biedl syndrome 2 (human) [Source:MGI Symbol;Acc:MGI:2135267]	-	mRNA	overlapping	0	2.14765	1.06111	1.63833	1.82187
Paqr8	1	20890606	20939650	+	31	Paqr8-204	ENSMUST00000189400	progestin and adipoQ receptor family member VIII [Source:MGI Symbol;Acc:MGI:1921479]	+	mRNA	overlapping	0	1.1591	-0.171303	0.562812	0.705521
Txndc16	14	45134448	45220328	-	30						Not found	0	5.66824	4.40005	5.1686	5.25519
Clec2i	6	128887588	128898167	+	29	Clec2i-203	ENSMUST00000159866	C-type lectin domain family 2, member i [Source:MGI Symbol;Acc:MGI:2136650]	+	mRNA	overlapping	0	2.95625	1.4443	2.38426	2.51356
Pros1	16	62854307	62929346	+	28	Pros1-201	ENSMUST00000023629	protein S (alpha) [Source:MGI Symbol;Acc:MGI:1095733]	+	mRNA	overlapping	0	5.91617	4.49518	5.32592	5.6533
Ephx1	1	180976210	181020904	-	27						Not found	0	4.68656	3.44063	4.24378	4.77815
Fcgr3	1	171051174	171064935	-	26						Not found	0	9.01371	8.05238	8.64169	9.0813
Tox2	2	163203125	163324170	+	25	Tox2-202	ENSMUST00000109428	TOX high mobility group box family member 2 [Source:MGI Symbol;Acc:MGI:3611233]	+	mRNA	overlapping	0	1.37036	-1.44346	0.135692	1.41644
Wdr35	12	8973892	9028847	+	24	Wdr35-201	ENSMUST00000085745	WD repeat domain 35 [Source:MGI Symbol;Acc:MGI:1921932]	+	mRNA	overlapping	0	1.64012	0.108084	1.13596	1.98448
Clec10a	11	70156197	70170834	+	23						Not found	0	3.72916	2.51828	3.38253	4.01894
Gab1	8	80764438	80880519	-	22	Gab1-202	ENSMUST00000210676	growth factor receptor bound protein 2- associated protein 1 [Source:MGI Symbol;Acc:MGI:108088]	-	mRNA	overlapping	0	4.3568	2.722	3.4695	4.21803
Gstm5	3	107895821	107898686	+	21	Gstm5-201	ENSMUST00000004134	glutathione S-transferase, mu 5 [Source:MGI Symbol;Acc:MGI:1309466]	+	mRNA	overlapping	0	1.66928	0.511761	0.990231	1.76455
Trp53inp1	4	11156431	11174379	+	20	Trp53inp1-201	ENSMUST00000029865	transformation related protein 53 inducible nuclear protein 1 [Source:MGI Symbol;Acc:MGI:1926609]	+	mRNA	overlapping	0	5.79268	4.45606	5.53752	5.47029
Zfp229	17	21730795	21769342	+	19						Not found	0	2.42048	1.2175	2.15532	2.12471
Btbd3	2	138256565	138589292	+	18						Not found	0	2.94039	1.83497	2.70454	2.66338
Kctd12	14	102976581	102982637	-	17	Kctd12-202	ENSMUST00000184744	potassium channel tetramerisation domain containing 12 [Source:MGI Symbol;Acc:MGI:2145823]	-	mRNA	overlapping	0	8.41864	6.8261	8.17159	8.11056
Zfp709	8	71882019	71895727	+	16	Zfp709-203	ENSMUST00000188685	zinc finger protein 709 [Source:MGI Symbol;Acc:MGI:2384299]	+	mRNA	overlapping	0	3.53472	2.53943	3.40104	3.36133
Gas6	8	13465374	13494490	-	15	Gas6-201	ENSMUST00000033828	growth arrest specific 6 [Source:MGI Symbol;Acc:MGI:95660]	-	mRNA	overlapping	0	8.13566	6.77141	7.94462	7.76626
Ppm1k	6	57506502	57535468	-	14						Not found	0	3.19751	1.96153	3.02781	2.79167
Pigp	16	94358763	94371015	-	13						Not found	0	3.14298	1.77524	3.06233	2.81702
6030408B16Rik	15	101293212	101297426	+	12						Not found	0	1.29091	-0.970687	1.45345	1.10177
1700066M21Rik	1	57377620	57385423	+	11	1700066M21Rik-201	ENSMUST00000042734	RIKEN cDNA 1700066M21 gene [Source:MGI Symbol;Acc:MGI:1920717]	+	mRNA	overlapping	0	2.98482	1.84399	2.97646	2.84331
Zfp420	7	29859979	29877292	+	10						Not found	0	1.24718	0.230737	1.32968	1.02543
Sptssa	12	54645392	54656573	-	9	Sptssa-201	ENSMUST00000056228	serine palmitoyltransferase, small subunit A [Source:MGI Symbol;Acc:MGI:1913399]	-	mRNA	overlapping	0	6.41871	4.98069	6.55352	6.15368
Pbld1	10	63060162	63077962	+	8						Not found	0	-0.373474	-2.81195	-0.199456	-0.852684
Slit1	19	41600257	41743665	-	7						Not found	0	2.74114	1.85318	3.01885	2.61199
Ropn1l	15	31441210	31453689	-	6	Ropn1l-201	ENSMUST00000110408	ropporin 1-like [Source:MGI Symbol;Acc:MGI:2182357]	-	mRNA	overlapping	0	1.63269	-0.0670095	1.69337	1.67991
Zmat3	3	32334792	32366014	-	5						Not found	0	5.08375	3.9612	4.8955	4.98782
Arrdc3	13	80883384	80896042	+	4						Not found	0	6.3787	5.15879	6.17589	6.46413
Zfp248	6	118427319	118455528	-	3	Zfp248-201	ENSMUST00000069292	zinc finger protein 248 [Source:MGI Symbol;Acc:MGI:1919970]	-	mRNA	overlapping	0	0.81819	-0.443463	0.630801	0.832128
Mrc1	2	14229392	14332057	+	2	Mrc1-201	ENSMUST00000028045	mannose receptor, C type 1 [Source:MGI Symbol;Acc:MGI:97142]	+	mRNA	overlapping	0	9.13697	7.37404	8.95041	9.24943
Gm20594	6	79817916	79818364	+	1	Gm20594-201	ENSMUST00000179797	predicted gene, 20594 [Source:MGI Symbol;Acc:MGI:5295700]	+	mRNA	overlapping	0	3.88424	2.64649	3.61561	3.88939
Zfp449	X	56346400	56365674	+	0	Zfp449-201	ENSMUST00000101560	zinc finger protein 449 [Source:MGI Symbol;Acc:MGI:1925869]	+	mRNA	overlapping	0	1.23884	0.180501	1.25886	1.498
